# Supplementary material for: Crystal structure of bis­[1-(naphthalen-1-ylmeth­yl)pyridinium] bis­(2,2-di­cyano­ethene-1,1-di­thiol­ato-κ2 S,S′)nickelate(II)
Source: Acta Crystallogr Sect E Struct Rep Online. 2014 Jul 31;70(Pt 8):115–7. doi: 10.1107/S1600536814017012 (PMC4158505; doi:10.1107/S1600536814017012)
Supplement: Supplementary file 1 [file e-70-00115-sup1.cif]

##############################################################################
#                                                                            #
# This CIF contains the data in a paper accepted for publication in          #
# Acta Crystallographica Section E. It conforms to the requirements of       #
# Notes for Authors for Acta Crystallographica Section E, and has been       #
# peer reviewed under the auspices of the IUCr Commission on Journals.       #
#                                                                            #
# Full details of the Crystallographic Information File format               #
# are given in the paper "The Crystallographic Information File (CIF):       #
# a New Standard Archive File for Crystallography" by S. R. Hall, F. H.      #
# Allen and I. D. Brown [Acta Cryst. (1991), A47, 655-685].                  #
#                                                                            #
# The current version of the core CIF dictionary is obtainable from          #
# ftp://ftp.iucr.org/pub/cif_core.dic.                                       #
#                                                                            #
# Software is freely available for graphical display of the structure(s)     #
# in this CIF. For information consult the CIF software page                 #
# http://www.iucr.org/resources/cif/software.                                #
#                                                                            #
# This file may be used for bona fide research purposes within the           #
# scientific community so long as proper attribution is given to the journal # 
# article from which it was obtained.                                        #
#                                                                            #
##############################################################################
data_I
_audit_creation_method     SHELXL-1997
_chemical_name_systematic
;
Bis[1-(naphthalen-1-ylmethyl)pyridinium]
bis(2,2-dicyanoethene-1,1-dithiolato-\k^2^<i>S</i>,<i>S</i>')nickelate(II)
;
_chemical_name_common     ?
_chemical_formula_moiety     '2(C16 H14 N +), C8 N4 Ni S4 2-'
_chemical_formula_sum     'C40 H28 N6 Ni S4'
_chemical_formula_structural     'C40 H28 N6 Ni S4'
_chemical_formula_iupac     '(C16 H14 N)2 [Ni (C4 N2 S2)2]'
_chemical_formula_weight     779.63
_chemical_melting_point     ?
_symmetry_cell_setting     monoclinic
_symmetry_space_group_name_H-M     'P 21/c'
_symmetry_space_group_name_Hall     '-P 2ybc'
loop_
    _symmetry_equiv_pos_as_xyz
    'x, y, z'
    '-x, y+1/2, -z+1/2'
    '-x, -y, -z'
    'x, -y-1/2, z-1/2'
_cell_length_a     11.876(3)
_cell_length_b     9.025(3)
_cell_length_c     17.465(5)
_cell_angle_alpha     90.00
_cell_angle_beta     91.808(4)
_cell_angle_gamma     90.00
_cell_volume     1871.0(9)
_cell_formula_units_Z     2
_cell_measurement_reflns_used     1994
_cell_measurement_theta_min     2.54
_cell_measurement_theta_max     22.65
_cell_measurement_temperature     291(2)
_exptl_crystal_description     block
_exptl_crystal_colour     Brown
_exptl_crystal_size_max     0.36
_exptl_crystal_size_mid     0.30
_exptl_crystal_size_min     0.21
_exptl_crystal_density_diffrn     1.384
_exptl_crystal_density_meas     ?
_exptl_crystal_density_method     'not measured'
_exptl_crystal_F_000     804
_exptl_absorpt_coefficient_mu     0.780
_exptl_absorpt_correction_type     multi-scan
_exptl_absorpt_process_details
;
(<i>SADABS</i>; Bruker, 2000)
;
_exptl_absorpt_correction_T_min     0.762
_exptl_absorpt_correction_T_max     0.843
_exptl_special_details     ?
_diffrn_ambient_temperature     291(2)
_diffrn_radiation_type     MoK\a
_diffrn_radiation_wavelength     0.71073
_diffrn_radiation_source     'fine-focus sealed tube'
_diffrn_radiation_monochromator     graphite
_diffrn_measurement_device_type     'Bruker SMART CCD area detector'
_diffrn_measurement_method     '\f and \w scans'
_diffrn_detector_area_resol_mean     ?
_diffrn_reflns_number     9345
_diffrn_reflns_av_R_equivalents     0.0308
_diffrn_reflns_av_sigmaI/netI     0.0351
_diffrn_reflns_theta_min     2.33
_diffrn_reflns_theta_max     25.00
_diffrn_reflns_theta_full     25.00
_diffrn_measured_fraction_theta_max     0.996
_diffrn_measured_fraction_theta_full     0.996
_diffrn_reflns_limit_h_min     -13
_diffrn_reflns_limit_h_max     14
_diffrn_reflns_limit_k_min     -9
_diffrn_reflns_limit_k_max     10
_diffrn_reflns_limit_l_min     -20
_diffrn_reflns_limit_l_max     20
_diffrn_standards_number     ?
_diffrn_standards_interval_count     ?
_diffrn_standards_interval_time     ?
_diffrn_standards_decay_%     ?
_refine_special_details
;
 Refinement of F^2^ against ALL reflections. The weighted R-factor wR and
 goodness of fit S are based on F^2^, conventional R-factors R are based
 on F, with F set to zero for negative F^2^. The threshold expression of
 F^2^ > 2sigma(F^2^) is used only for calculating R-factors(gt) etc. and is
 not relevant to the choice of reflections for refinement.  R-factors based
 on F^2^ are statistically about twice as large as those based on F, and R-
 factors based on ALL data will be even larger.
;
_reflns_number_total     3283
_reflns_number_gt     2228
_reflns_threshold_expression     I>2\s(I)
_refine_ls_structure_factor_coef     Fsqd
_refine_ls_matrix_type     full
_refine_ls_R_factor_all     0.0669
_refine_ls_R_factor_gt     0.0399
_refine_ls_wR_factor_gt     0.0912
_refine_ls_wR_factor_ref     0.1022
_refine_ls_goodness_of_fit_ref     1.038
_refine_ls_restrained_S_all     1.038
_refine_ls_number_reflns     3283
_refine_ls_number_parameters     232
_refine_ls_number_restraints     0
_refine_ls_hydrogen_treatment     constr
_refine_ls_weighting_scheme     calc
_refine_ls_weighting_details
         'calc w=1/[\s^2^(Fo^2^)+(0.0460P)^2^+0.1262P] where P=(Fo^2^+2Fc^2^)/3'
_atom_sites_solution_hydrogens     geom
_atom_sites_solution_primary     direct
_atom_sites_solution_secondary     difmap
_refine_ls_shift/su_max     0.000
_refine_ls_shift/su_mean     0.000
_refine_diff_density_max     0.206
_refine_diff_density_min     -0.153
_refine_ls_extinction_method     none
_refine_ls_extinction_coef     ?
loop_
    _atom_type_symbol
    _atom_type_description
    _atom_type_scat_dispersion_real
    _atom_type_scat_dispersion_imag
    _atom_type_scat_source
    'C' 'C' 0.0033 0.0016
                         'International Tables Vol C Tables 4.2.6.8 and 6.1.1.4'
    'H' 'H' 0.0000 0.0000
                         'International Tables Vol C Tables 4.2.6.8 and 6.1.1.4'
    'N' 'N' 0.0061 0.0033
                         'International Tables Vol C Tables 4.2.6.8 and 6.1.1.4'
    'S' 'S' 0.1246 0.1234
                         'International Tables Vol C Tables 4.2.6.8 and 6.1.1.4'
    'Ni' 'Ni' 0.3393 1.1124
                         'International Tables Vol C Tables 4.2.6.8 and 6.1.1.4'
_computing_data_collection     'SMART (Bruker, 2000)'
_computing_cell_refinement     'SMART (Bruker, 2000)'
_computing_data_reduction     'SAINT (Bruker, 2000)'
_computing_structure_solution     'SHELXTL (Sheldrick, 2008)'
_computing_structure_refinement     'SHELXTL (Sheldrick, 2008)'
_computing_molecular_graphics     'SHELXTL (Sheldrick, 2008)'
_computing_publication_material     'SHELXTL (Sheldrick, 2008)'
loop_
    _atom_site_type_symbol
    _atom_site_label
    _atom_site_fract_x
    _atom_site_fract_y
    _atom_site_fract_z
    _atom_site_U_iso_or_equiv
    _atom_site_adp_type
    _atom_site_calc_flag
    _atom_site_refinement_flags
    _atom_site_occupancy
    _atom_site_symmetry_multiplicity
    _atom_site_disorder_assembly
    _atom_site_disorder_group
    Ni Ni1 0.0000 0.0000 0.0000 0.06043(19) Uani d S 1 2 . .
    S S1 0.03025(7) 0.02841(8) 0.12405(4) 0.0697(2) Uani d . 1 1 . .
    S S2 0.08762(7) 0.21679(9) 0.00355(4) 0.0709(2) Uani d . 1 1 . .
    N N1 0.2232(3) 0.5408(4) 0.11604(17) 0.1156(12) Uani d . 1 1 . .
    N N2 0.1247(3) 0.2483(3) 0.29836(16) 0.0963(9) Uani d . 1 1 . .
    N N3 0.2381(2) 0.7148(3) 0.42980(16) 0.0805(7) Uani d . 1 1 . .
    C C1 0.0909(2) 0.1950(3) 0.10140(14) 0.0616(7) Uani d . 1 1 . .
    C C2 0.1329(2) 0.2957(3) 0.15460(14) 0.0628(7) Uani d . 1 1 . .
    C C3 0.1819(3) 0.4313(4) 0.13254(16) 0.0792(9) Uani d . 1 1 . .
    C C4 0.1274(3) 0.2685(3) 0.23417(17) 0.0704(8) Uani d . 1 1 . .
    C C5 0.4644(3) 0.7646(4) 0.4864(2) 0.1009(11) Uani d . 1 1 . .
    H H5 0.4408 0.7981 0.4382 0.121 Uiso calc R 1 1 . .
    C C6 0.5731(3) 0.8033(5) 0.5164(3) 0.1080(13) Uani d . 1 1 . .
    H H6 0.6212 0.8604 0.4875 0.130 Uiso calc R 1 1 . .
    C C7 0.6062(3) 0.7565(4) 0.5872(2) 0.1045(12) Uani d . 1 1 . .
    H H7 0.6768 0.7843 0.6069 0.125 Uiso calc R 1 1 . .
    C C8 0.5373(3) 0.6678(4) 0.6314(2) 0.0817(9) Uani d . 1 1 . .
    C C9 0.5710(3) 0.6177(4) 0.7054(2) 0.0983(11) Uani d . 1 1 . .
    H H9 0.6410 0.6467 0.7255 0.118 Uiso calc R 1 1 . .
    C C10 0.5068(4) 0.5308(5) 0.7473(3) 0.1114(13) Uani d . 1 1 . .
    H H10 0.5314 0.4992 0.7956 0.134 Uiso calc R 1 1 . .
    C C11 0.4017(4) 0.4881(5) 0.7169(3) 0.1169(14) Uani d . 1 1 . .
    H H11 0.3563 0.4266 0.7455 0.140 Uiso calc R 1 1 . .
    C C12 0.3642(3) 0.5342(4) 0.6470(2) 0.0957(11) Uani d . 1 1 . .
    H H12 0.2933 0.5047 0.6286 0.115 Uiso calc R 1 1 . .
    C C13 0.4307(3) 0.6261(3) 0.6015(2) 0.0769(9) Uani d . 1 1 . .
    C C14 0.3947(3) 0.6786(4) 0.5280(2) 0.0812(9) Uani d . 1 1 . .
    C C15 0.2770(3) 0.6348(4) 0.4999(2) 0.1096(13) Uani d . 1 1 . .
    H H15A 0.2759 0.5292 0.4895 0.131 Uiso calc R 1 1 . .
    H H15B 0.2246 0.6539 0.5402 0.131 Uiso calc R 1 1 . .
    C C16 0.2514(4) 0.6590(5) 0.3620(3) 0.1198(14) Uani d . 1 1 . .
    H H16 0.2866 0.5676 0.3573 0.144 Uiso calc R 1 1 . .
    C C17 0.2150(5) 0.7315(7) 0.2989(3) 0.1362(19) Uani d . 1 1 . .
    H H17 0.2264 0.6917 0.2506 0.163 Uiso calc R 1 1 . .
    C C18 0.1615(4) 0.8632(6) 0.3060(3) 0.1177(15) Uani d . 1 1 . .
    H H18 0.1346 0.9136 0.2627 0.141 Uiso calc R 1 1 . .
    C C19 0.1477(3) 0.9203(4) 0.3761(3) 0.1004(11) Uani d . 1 1 . .
    H H19 0.1118 1.0109 0.3821 0.120 Uiso calc R 1 1 . .
    C C20 0.1868(3) 0.8436(4) 0.43750(19) 0.0822(9) Uani d . 1 1 . .
    H H20 0.1775 0.8821 0.4863 0.099 Uiso calc R 1 1 . .
loop_
    _atom_site_aniso_label
    _atom_site_aniso_U_11
    _atom_site_aniso_U_22
    _atom_site_aniso_U_33
    _atom_site_aniso_U_12
    _atom_site_aniso_U_13
    _atom_site_aniso_U_23
    Ni1 0.0607(3) 0.0696(4) 0.0503(3) 0.0003(3) -0.0087(2) -0.0033(2)
    S1 0.0793(5) 0.0764(5) 0.0527(4) -0.0091(4) -0.0100(4) 0.0017(4)
    S2 0.0824(5) 0.0771(5) 0.0528(4) -0.0074(4) -0.0057(4) -0.0001(4)
    N1 0.173(3) 0.094(2) 0.080(2) -0.040(2) -0.010(2) 0.0011(17)
    N2 0.130(3) 0.097(2) 0.0603(16) 0.0021(18) -0.0146(16) -0.0046(15)
    N3 0.0765(18) 0.083(2) 0.0818(19) -0.0104(15) -0.0064(15) 0.0020(16)
    C1 0.0571(16) 0.0696(18) 0.0577(15) 0.0041(14) -0.0062(13) -0.0005(14)
    C2 0.0666(18) 0.0695(19) 0.0517(16) -0.0009(15) -0.0079(13) -0.0009(14)
    C3 0.100(3) 0.081(2) 0.0552(18) -0.008(2) -0.0128(17) -0.0031(17)
    C4 0.076(2) 0.072(2) 0.0625(19) 0.0008(16) -0.0157(15) -0.0052(16)
    C5 0.079(2) 0.106(3) 0.118(3) -0.009(2) -0.004(2) 0.026(2)
    C6 0.068(2) 0.118(3) 0.139(4) -0.026(2) 0.012(2) 0.022(3)
    C7 0.079(3) 0.111(3) 0.122(3) -0.014(2) -0.011(2) 0.005(3)
    C8 0.065(2) 0.071(2) 0.109(3) -0.0020(17) 0.005(2) -0.004(2)
    C9 0.084(3) 0.102(3) 0.108(3) 0.007(2) -0.015(2) 0.006(2)
    C10 0.103(3) 0.127(3) 0.104(3) 0.017(3) -0.005(3) 0.019(3)
    C11 0.097(3) 0.120(3) 0.133(4) 0.010(3) 0.003(3) 0.047(3)
    C12 0.070(2) 0.100(3) 0.117(3) 0.000(2) -0.002(2) 0.028(2)
    C13 0.064(2) 0.0643(19) 0.103(2) 0.0054(16) 0.0043(19) 0.0066(18)
    C14 0.063(2) 0.077(2) 0.103(2) -0.0091(17) -0.0005(18) 0.0121(19)
    C15 0.086(3) 0.119(3) 0.122(3) -0.025(2) -0.024(2) 0.046(3)
    C16 0.143(4) 0.103(3) 0.114(3) 0.002(3) 0.019(3) -0.020(3)
    C17 0.184(5) 0.153(5) 0.073(3) -0.048(4) 0.010(3) -0.032(3)
    C18 0.117(4) 0.140(4) 0.094(3) -0.035(3) -0.030(3) 0.034(3)
    C19 0.095(3) 0.095(3) 0.111(3) -0.003(2) -0.007(2) 0.012(3)
    C20 0.088(2) 0.086(2) 0.072(2) -0.013(2) -0.0014(18) -0.0120(19)
_geom_special_details
;
 All esds (except the esd in the dihedral angle between two l.s. planes)
 are estimated using the full covariance matrix.  The cell esds are taken
 into account individually in the estimation of esds in distances, angles
 and torsion angles; correlations between esds in cell parameters are only
 used when they are defined by crystal symmetry.  An approximate (isotropic)
 treatment of cell esds is used for estimating esds involving l.s. planes.
;
loop_
    _geom_bond_atom_site_label_1
    _geom_bond_atom_site_label_2
    _geom_bond_site_symmetry_2
    _geom_bond_distance
    _geom_bond_publ_flag
    Ni1 S1 3 2.2000(9) ?
    Ni1 S1 . 2.2000(9) ?
    Ni1 S2 3 2.2160(9) ?
    Ni1 S2 . 2.2160(9) ?
    S1 C1 . 1.718(3) ?
    S2 C1 . 1.719(3) ?
    N1 C3 . 1.144(4) ?
    N2 C4 . 1.137(3) ?
    N3 C16 . 1.300(5) ?
    N3 C20 . 1.321(4) ?
    N3 C15 . 1.482(4) ?
    C1 C2 . 1.382(4) ?
    C2 C3 . 1.414(4) ?
    C2 C4 . 1.415(4) ?
    C5 C14 . 1.361(4) ?
    C5 C6 . 1.421(5) ?
    C5 H5 . 0.9300 ?
    C6 C7 . 1.353(5) ?
    C6 H6 . 0.9300 ?
    C7 C8 . 1.395(5) ?
    C7 H7 . 0.9300 ?
    C8 C13 . 1.406(4) ?
    C8 C9 . 1.415(5) ?
    C9 C10 . 1.329(5) ?
    C9 H9 . 0.9300 ?
    C10 C11 . 1.395(6) ?
    C10 H10 . 0.9300 ?
    C11 C12 . 1.353(5) ?
    C11 H11 . 0.9300 ?
    C12 C13 . 1.409(4) ?
    C12 H12 . 0.9300 ?
    C13 C14 . 1.420(4) ?
    C14 C15 . 1.519(4) ?
    C15 H15A . 0.9700 ?
    C15 H15B . 0.9700 ?
    C16 C17 . 1.342(6) ?
    C16 H16 . 0.9300 ?
    C17 C18 . 1.355(6) ?
    C17 H17 . 0.9300 ?
    C18 C19 . 1.344(5) ?
    C18 H18 . 0.9300 ?
    C19 C20 . 1.346(5) ?
    C19 H19 . 0.9300 ?
    C20 H20 . 0.9300 ?
loop_
    _geom_angle_atom_site_label_1
    _geom_angle_atom_site_label_2
    _geom_angle_atom_site_label_3
    _geom_angle_site_symmetry_1
    _geom_angle_site_symmetry_3
    _geom_angle
    _geom_angle_publ_flag
    S1 Ni1 S1 3 . 180.00(4) ?
    S1 Ni1 S2 3 3 78.91(3) ?
    S1 Ni1 S2 . 3 101.09(3) ?
    S1 Ni1 S2 3 . 101.09(3) ?
    S1 Ni1 S2 . . 78.91(3) ?
    S2 Ni1 S2 3 . 180.00(4) ?
    C1 S1 Ni1 . . 86.09(9) ?
    C1 S2 Ni1 . . 85.56(10) ?
    C16 N3 C20 . . 120.2(3) ?
    C16 N3 C15 . . 121.3(4) ?
    C20 N3 C15 . . 118.5(3) ?
    C2 C1 S1 . . 124.5(2) ?
    C2 C1 S2 . . 126.1(2) ?
    S1 C1 S2 . . 109.42(15) ?
    C1 C2 C3 . . 121.9(2) ?
    C1 C2 C4 . . 121.3(3) ?
    C3 C2 C4 . . 116.8(3) ?
    N1 C3 C2 . . 178.5(4) ?
    N2 C4 C2 . . 178.7(4) ?
    C14 C5 C6 . . 120.3(4) ?
    C14 C5 H5 . . 119.9 ?
    C6 C5 H5 . . 119.9 ?
    C7 C6 C5 . . 119.6(3) ?
    C7 C6 H6 . . 120.2 ?
    C5 C6 H6 . . 120.2 ?
    C6 C7 C8 . . 121.7(4) ?
    C6 C7 H7 . . 119.1 ?
    C8 C7 H7 . . 119.1 ?
    C7 C8 C13 . . 119.0(3) ?
    C7 C8 C9 . . 122.3(3) ?
    C13 C8 C9 . . 118.6(3) ?
    C10 C9 C8 . . 122.7(4) ?
    C10 C9 H9 . . 118.6 ?
    C8 C9 H9 . . 118.6 ?
    C9 C10 C11 . . 118.4(4) ?
    C9 C10 H10 . . 120.8 ?
    C11 C10 H10 . . 120.8 ?
    C12 C11 C10 . . 121.6(4) ?
    C12 C11 H11 . . 119.2 ?
    C10 C11 H11 . . 119.2 ?
    C11 C12 C13 . . 121.1(4) ?
    C11 C12 H12 . . 119.5 ?
    C13 C12 H12 . . 119.5 ?
    C8 C13 C12 . . 117.5(3) ?
    C8 C13 C14 . . 119.2(3) ?
    C12 C13 C14 . . 123.2(3) ?
    C5 C14 C13 . . 120.1(3) ?
    C5 C14 C15 . . 122.9(3) ?
    C13 C14 C15 . . 117.0(3) ?
    N3 C15 C14 . . 113.6(3) ?
    N3 C15 H15A . . 108.8 ?
    C14 C15 H15A . . 108.8 ?
    N3 C15 H15B . . 108.8 ?
    C14 C15 H15B . . 108.8 ?
    H15A C15 H15B . . 107.7 ?
    N3 C16 C17 . . 120.9(4) ?
    N3 C16 H16 . . 119.5 ?
    C17 C16 H16 . . 119.5 ?
    C16 C17 C18 . . 119.4(4) ?
    C16 C17 H17 . . 120.3 ?
    C18 C17 H17 . . 120.3 ?
    C19 C18 C17 . . 119.4(4) ?
    C19 C18 H18 . . 120.3 ?
    C17 C18 H18 . . 120.3 ?
    C18 C19 C20 . . 118.7(4) ?
    C18 C19 H19 . . 120.7 ?
    C20 C19 H19 . . 120.7 ?
    N3 C20 C19 . . 121.3(3) ?
    N3 C20 H20 . . 119.3 ?
    C19 C20 H20 . . 119.3 ?
loop_
    _geom_hbond_atom_site_label_D
    _geom_hbond_atom_site_label_H
    _geom_hbond_atom_site_label_A
    _geom_hbond_site_symmetry_A
    _geom_hbond_distance_DH
    _geom_hbond_distance_HA
    _geom_hbond_distance_DA
    _geom_hbond_angle_DHA
    _geom_hbond_publ_flag
    C19 H19 N2 1_565 0.930 2.600 3.265(5) 129.0 y
    C20 H20 N1 4_576 0.930 2.420 3.304(5) 160.0 y
    C15 H15B Ni1 2 0.97 3.07 3.508(4) 109 y
data_global
_journal_date_recd_electronic     2014-07-14
_journal_date_accepted     2014-07-23
_journal_name_full     'Acta Crystallographica, Section E'
_journal_year     2014
_journal_volume     70
_journal_issue      8
_journal_page_first     115
_journal_page_last     117
_journal_paper_category     GM
_journal_paper_doi     ?
_journal_coeditor_code     KP2472
_publ_contact_author_name
;
Xu-Jie Xiong
;
_publ_contact_author_address
;
College of Chemical Engineering
Hubei Key Laboratory for Processing and Application of Catalytic Material
Huanggong Normal University
438000 Huangzhou
People's Republic of China
;
_publ_contact_author_email     'hgxiongxj@126.com'
_publ_contact_author_fax     '+86 713 8833119'
_publ_contact_author_phone     '+86 713 8833119'
_publ_section_title
;
Crystal structure of bis[1-(naphthalen-1-ylmethyl)pyridinium]
bis(2,2-dicyanoethene-1,1-dithiolato-\k^2^<i>S</i>,<i>S</i>')nickelate(II)
;
loop_
    _publ_author_name
    _publ_author_address
    'Miao Zhang'
;
College of Chemical Engineering
Huanggang Normal University
438000 Huangzhou
People's Republic of China
;
    'Xu-Jie Xiong'
;
Hubei Key Laboratory for Processing and Application of Catalytic Materials
Huanggang Normal University
438000 Huangzhou,
People's Republic of China
;
_publ_section_synopsis
;
In the ion-pair complex, bis[1-(naphthalen-1-ylmethyl)pyridinium]
bis(2,2-dicyanoethene-1,1-dithiolate-\k^2^<i>S</i>,<i>S</i>')nickelate(II),
C---H...N and C---H...Ni hydrogen bonds as well as \p--\p interactions between
the ions result in the formation of a three-dimensional network.
;
