# Supplementary material for: Crystal structure of bis­[1-(naphthalen-1-ylmeth­yl)pyridinium] bis­(2,2-di­cyano­ethene-1,1-di­thiol­ato-κ2 S,S′)nickelate(II)
Source: Acta Crystallogr Sect E Struct Rep Online. 2014 Jul 31;70(Pt 8):115–7. doi: 10.1107/S1600536814017012 (PMC4158505; doi:10.1107/S1600536814017012)
Supplement: Supplementary file 2 [file e-70-00115-Isup2.hkl]

# 
# h,k,l, Fc-squared, Fo-squared, sigma(Fo-squared) and status flag 
# 
data_I
_shelx_title ' 071112b_0m in P2(1)/c' 
_shelx_refln_list_code          4 
_shelx_F_calc_maximum      181.39 
_exptl_crystal_F_000       804.00 
_reflns_d_resolution_high  0.8409 
 
loop_ 
 _symmetry_equiv_pos_as_xyz 
 'x, y, z' 
 '-x, y+1/2, -z+1/2' 
 '-x, -y, -z' 
 'x, -y-1/2, z-1/2' 
 
_cell_length_a    11.8760 
_cell_length_b     9.0251 
_cell_length_c    17.4653 
_cell_angle_alpha  90.000 
_cell_angle_beta   91.808 
_cell_angle_gamma  90.000 
 
_shelx_F_squared_multiplier     1.000 
 
loop_ 
 _refln_index_h 
 _refln_index_k 
 _refln_index_l 
 _refln_F_squared_calc 
 _refln_F_squared_meas 
 _refln_F_squared_sigma 
 _refln_observed_status 
   2   0   0     7266.74     8316.39    123.26 o 
   3   0   0     3121.62     3136.66     54.27 o 
   4   0   0        5.83        1.50      3.39 o 
   5   0   0     3442.80     3702.44     68.93 o 
   6   0   0      224.19      232.81     14.21 o 
   7   0   0     1302.55     1399.79     39.78 o 
   8   0   0      821.26      858.29     31.87 o 
   9   0   0      347.42      374.05     22.60 o 
  10   0   0      249.29      221.57     31.75 o 
  12   0   0       75.47       86.52     18.02 o 
  13   0   0       28.81       29.53     14.59 o 
  14   0   0        4.59        0.31     11.09 o 
   1   1   0      418.34      319.66      5.66 o 
   2   1   0     4674.75     4935.19     44.98 o 
   3   1   0    29877.82    31273.96    314.04 o 
   4   1   0     3736.36     3872.32     48.41 o 
   5   1   0      306.99      299.99      8.45 o 
   6   1   0      991.97      974.19     17.38 o 
   7   1   0      360.87      338.07     11.17 o 
   8   1   0      182.64      202.86      9.49 o 
   9   1   0      155.52      162.95     14.99 o 
  10   1   0        5.97        5.12      5.63 o 
  11   1   0        7.53       21.30      7.98 o 
  12   1   0       11.53        2.41      9.94 o 
  13   1   0        4.03        4.79      7.48 o 
  14   1   0        3.08       11.90     12.98 o 
   0   2   0     2194.54     2336.84     29.93 o 
   1   2   0      934.68     1042.17     10.59 o 
   2   2   0     4142.02     4052.08     30.50 o 
   3   2   0    12813.49    13456.99    101.19 o 
   4   2   0     9347.95     9452.32     75.09 o 
   5   2   0     6031.00     5982.41     59.93 o 
   6   2   0     7125.71     7027.32     70.37 o 
   7   2   0      764.70      718.81     18.34 o 
   8   2   0      297.76      323.79     18.08 o 
   9   2   0        0.95        1.40      4.23 o 
  10   2   0       14.10       20.36      7.49 o 
  11   2   0        4.29        6.76      6.41 o 
  12   2   0        2.92       15.30      7.97 o 
  13   2   0        3.33        3.71     12.11 o 
   1   3   0     3505.88     3770.20     30.06 o 
   2   3   0     3262.68     3195.41     26.65 o 
   3   3   0     3295.16     3543.48     30.07 o 
   4   3   0      422.90      447.82     11.62 o 
   5   3   0     1200.42     1212.49     18.00 o 
   6   3   0      902.20      925.72     17.81 o 
   7   3   0     1019.53     1034.36     18.22 o 
   8   3   0       19.15       19.75      4.21 o 
   9   3   0      151.78      155.02     19.99 o 
  10   3   0       19.80       19.11      6.25 o 
  11   3   0       20.92       21.71     18.26 o 
  12   3   0        0.32       10.67      7.39 o 
  13   3   0        5.08        0.00     11.13 o 
   0   4   0    10970.76    11026.34    122.03 o 
   1   4   0     6021.58     6151.16     52.49 o 
   2   4   0     4345.56     4269.45     35.41 o 
   3   4   0     1714.65     1675.75     18.39 o 
   4   4   0      333.66      339.08      9.69 o 
   5   4   0      125.01      111.78      6.85 o 
   6   4   0      125.53      129.63      7.67 o 
   7   4   0        2.94        1.39      3.34 o 
   8   4   0      861.71      850.19     17.87 o 
   9   4   0      163.17      154.11     16.81 o 
  10   4   0      166.56      177.56     16.73 o 
  11   4   0        7.71        3.42      6.88 o 
  12   4   0       10.09        6.53      7.32 o 
  13   4   0       28.83       21.64      9.33 o 
   1   5   0      726.64      714.42     13.22 o 
   2   5   0      816.36      756.79     13.69 o 
   3   5   0      668.73      653.47     11.45 o 
   4   5   0      192.76      190.99      6.73 o 
   5   5   0        2.58        0.00      2.95 o 
   6   5   0       55.79       64.14      6.39 o 
   7   5   0        2.66        0.00      3.63 o 
   8   5   0      294.91      294.69     37.65 o 
   9   5   0        7.50       14.06      7.70 o 
  10   5   0        5.25        0.00      8.43 o 
  11   5   0       11.97        0.00      7.77 o 
  12   5   0        9.56        0.00      9.94 o 
   0   6   0      656.44      642.37     19.35 o 
   1   6   0       73.00       64.41      5.51 o 
   2   6   0      688.20      685.80     17.73 o 
   3   6   0      955.67      944.24     30.02 o 
   4   6   0      988.15      985.27     26.64 o 
   5   6   0      473.13      469.94     13.45 o 
   6   6   0      105.32      133.88      9.06 o 
   7   6   0      109.51      115.15     13.73 o 
   8   6   0       59.03       70.21     21.88 o 
   9   6   0       20.73        8.58     13.00 o 
  10   6   0       19.16       26.90      9.88 o 
  11   6   0       25.77       14.93      9.29 o 
   1   7   0       30.42       29.38     10.72 o 
   2   7   0       27.30       25.63      5.60 o 
   3   7   0       73.78       76.59      8.48 o 
   4   7   0       18.85       10.56      5.30 o 
   5   7   0      127.58      112.15     16.28 o 
   6   7   0        5.07        5.66      5.96 o 
   7   7   0      175.21      173.40     17.03 o 
   8   7   0        8.74        8.15      8.28 o 
   9   7   0       18.83        0.00     11.62 o 
  10   7   0       11.49       24.79     10.35 o 
   0   8   0      104.22       94.92     17.28 o 
   1   8   0       35.87       33.63      8.29 o 
   2   8   0      167.22      170.84     12.20 o 
   3   8   0      133.10      134.60     11.34 o 
   4   8   0       85.92       93.75     14.01 o 
   5   8   0       67.42       59.50      9.21 o 
   6   8   0       29.49       32.12     10.32 o 
   7   8   0       74.88       58.65     11.69 o 
   8   8   0        9.04        8.03     17.13 o 
   9   8   0        7.45        0.93      8.50 o 
   1   9   0        9.80        0.00      6.03 o 
   2   9   0        0.64        0.00      6.47 o 
   3   9   0        2.40        1.56      9.38 o 
   4   9   0       15.64       10.20      8.27 o 
   5   9   0        2.43        1.48      7.86 o 
   6   9   0       29.85       45.64     11.78 o 
   7   9   0        7.48       13.67      9.28 o 
   0  10   0       19.86       13.37     11.86 o 
   1  10   0       37.73       41.67     10.99 o 
   2  10   0       28.11       28.06      9.60 o 
   3  10   0       17.32       27.19      9.52 o 
   4  10   0        0.18        0.00      9.17 o 
   5  10   0        0.12        3.92     12.18 o 
 -14   1   1       19.69       48.32     16.37 o 
 -13   1   1       30.36       28.86     13.02 o 
 -12   1   1       72.97       63.30     10.94 o 
 -11   1   1      192.94      214.73     16.51 o 
 -10   1   1      294.45      275.96     16.69 o 
  -9   1   1      503.35      483.03     12.62 o 
  -8   1   1     1973.18     1964.57     47.07 o 
  -7   1   1     1067.31     1082.57     16.95 o 
  -6   1   1     1062.97     1044.24     15.47 o 
  -5   1   1      289.28      297.30      9.44 o 
  -4   1   1     8157.30     8422.41     76.37 o 
  -3   1   1    32901.06    34473.18    283.62 o 
  -2   1   1    10925.73    11392.57     97.46 o 
  -1   1   1     3412.23     3325.35     36.75 o 
   0   1   1    13882.44    14090.07    125.74 o 
   1   1   1     1219.34     1275.45     14.38 o 
   2   1   1    11065.56    11590.17    112.71 o 
   3   1   1     4267.68     4514.91     54.11 o 
   4   1   1     1223.44     1224.59     22.12 o 
   5   1   1     1709.41     1696.20     23.76 o 
   6   1   1      187.18      196.16      8.02 o 
   7   1   1      367.49      380.97     11.71 o 
   8   1   1       35.84       35.23      5.65 o 
   9   1   1       60.84       70.46      7.65 o 
  10   1   1       60.45       60.21      9.41 o 
  11   1   1       52.18       46.53     12.95 o 
  12   1   1        6.47        5.84      8.29 o 
  13   1   1        7.46        0.00     11.06 o 
  14   1   1        0.93        0.00     11.20 o 
 -13   2   1        9.14        0.00      8.26 o 
 -12   2   1        0.23       11.64      7.50 o 
 -11   2   1       16.30       20.23     15.36 o 
 -10   2   1       67.47       63.97     10.37 o 
  -9   2   1        3.22        0.00      5.25 o 
  -8   2   1      397.50      396.46     13.32 o 
  -7   2   1      912.17      950.86     16.73 o 
  -6   2   1      289.44      287.04      8.69 o 
  -5   2   1        7.27        4.75      2.45 o 
  -4   2   1      655.02      674.09     11.17 o 
  -3   2   1      624.64      723.40     11.94 o 
  -2   2   1     8947.33     9257.02     71.07 o 
  -1   2   1     2619.30     2631.08     29.32 o 
   0   2   1     3323.95     3168.70     27.07 o 
   1   2   1      277.98      310.50      5.24 o 
   2   2   1     2855.21     3003.00     26.73 o 
   3   2   1     7240.63     7296.04     57.88 o 
   4   2   1     2179.05     2292.79     27.86 o 
   5   2   1      154.92      172.56      7.29 o 
   6   2   1      142.31      154.45      9.95 o 
   7   2   1        4.21        0.00      5.04 o 
   8   2   1       40.88       25.95      6.32 o 
   9   2   1        0.00        0.00      4.32 o 
  10   2   1        0.03        0.00      5.16 o 
  11   2   1        6.19        0.00      5.29 o 
  12   2   1        3.68        0.36      7.21 o 
  13   2   1       15.73       28.79     13.68 o 
 -13   3   1        1.68       21.03     12.63 o 
 -12   3   1        0.64        1.81      7.91 o 
 -11   3   1       39.00       29.78      7.17 o 
 -10   3   1      124.80      140.97     16.43 o 
  -9   3   1      650.55      618.95     18.94 o 
  -8   3   1      398.83      374.11     18.01 o 
  -7   3   1     1065.56     1030.79     18.03 o 
  -6   3   1     4860.70     4728.60     46.18 o 
  -5   3   1     5001.11     4942.78     46.29 o 
  -4   3   1     2019.96     2009.77     23.53 o 
  -3   3   1     4733.28     4790.44     43.08 o 
  -2   3   1     2047.91     1925.39     18.03 o 
  -1   3   1     4950.15     5120.46     38.66 o 
   0   3   1       87.76      107.80      4.29 o 
   1   3   1      809.89      850.83     12.05 o 
   2   3   1     6136.14     6073.39     45.11 o 
   3   3   1      945.56      895.50     11.76 o 
   4   3   1      419.79      371.55      7.72 o 
   5   3   1     1695.24     1647.86     35.67 o 
   6   3   1     3148.14     3175.89     35.00 o 
   7   3   1      884.31      843.38     16.38 o 
   8   3   1       18.08       17.78      4.27 o 
   9   3   1       32.68       20.72      4.81 o 
  10   3   1       12.51       10.20      6.72 o 
  11   3   1        8.74        0.00      6.05 o 
  12   3   1        0.28        5.11      7.33 o 
  13   3   1        0.46       17.53      9.40 o 
 -13   4   1        0.26        0.00     12.11 o 
 -12   4   1        2.89        6.19      8.03 o 
 -11   4   1        9.81       10.37      7.65 o 
 -10   4   1      231.23      203.73     13.74 o 
  -9   4   1      150.59      187.56     12.86 o 
  -8   4   1      541.06      550.07     17.52 o 
  -7   4   1       95.62      106.58      7.30 o 
  -6   4   1       20.27       14.19      4.90 o 
  -5   4   1        0.04        0.00      2.46 o 
  -4   4   1      324.31      302.57      8.96 o 
  -3   4   1      779.84      723.65     15.83 o 
  -2   4   1     1710.33     1698.02     18.04 o 
  -1   4   1        4.69        3.82      2.19 o 
   0   4   1       14.61       19.79      3.02 o 
   1   4   1      563.61      510.20     10.18 o 
   2   4   1       40.01       36.17      3.30 o 
   3   4   1      134.96      124.20      5.49 o 
   4   4   1      143.97      157.56      6.00 o 
   5   4   1      237.92      242.03      9.21 o 
   6   4   1      340.24      328.85     10.16 o 
   7   4   1       54.80       59.18      6.15 o 
   8   4   1      575.08      553.82     21.60 o 
   9   4   1      258.53      257.58     30.44 o 
  10   4   1      173.52      185.01     17.40 o 
  11   4   1        4.36        0.58     11.34 o 
  12   4   1       56.71       63.17     12.73 o 
  13   4   1        3.97        3.66      8.65 o 
 -12   5   1       88.70       81.26     14.59 o 
 -11   5   1      138.90      108.23     15.47 o 
 -10   5   1       90.03       96.79     13.67 o 
  -9   5   1        3.02        4.06     10.27 o 
  -8   5   1      345.49      361.30     20.51 o 
  -7   5   1        3.57        8.90      5.57 o 
  -6   5   1      463.43      478.44     12.92 o 
  -5   5   1      325.10      308.06     10.29 o 
  -4   5   1      590.90      608.11     13.71 o 
  -3   5   1     1831.14     1846.56     20.61 o 
  -2   5   1      406.31      360.86      8.23 o 
  -1   5   1     3382.93     3284.39     51.12 o 
   0   5   1     4160.84     4145.13     40.50 o 
   1   5   1     4737.72     4621.97     44.19 o 
   2   5   1     1984.24     1956.40     24.52 o 
   3   5   1      200.44      190.60      8.77 o 
   4   5   1       39.87       43.36      4.17 o 
   5   5   1        2.21        1.05      3.28 o 
   6   5   1       63.47       59.73      6.15 o 
   7   5   1       68.29       67.71      7.83 o 
   8   5   1      127.34      138.51     11.04 o 
   9   5   1      158.91      167.74     21.90 o 
  10   5   1      140.58      170.95     17.42 o 
  11   5   1       60.50       75.83     24.95 o 
  12   5   1       13.61        0.00      8.52 o 
 -11   6   1        5.25        0.88      8.34 o 
 -10   6   1        1.72        8.45      8.25 o 
  -9   6   1       34.85       16.27      8.50 o 
  -8   6   1        0.26       10.79      7.83 o 
  -7   6   1        0.94        0.00      5.03 o 
  -6   6   1       38.25       23.30      5.13 o 
  -5   6   1       31.60       20.84      7.28 o 
  -4   6   1       93.62       90.51      7.35 o 
  -3   6   1      111.81      118.36      7.79 o 
  -2   6   1      102.91       97.24      8.14 o 
  -1   6   1        2.50        3.86      3.03 o 
   0   6   1      306.20      329.03      9.91 o 
   1   6   1      179.98      162.68      7.79 o 
   2   6   1      592.22      559.40     12.97 o 
   3   6   1      849.45      838.60     20.14 o 
   4   6   1     1057.24     1058.43     25.70 o 
   5   6   1      884.05      901.54     18.56 o 
   6   6   1       61.52       55.37      7.41 o 
   7   6   1       14.44        3.92      5.08 o 
   8   6   1      104.61      107.16     17.67 o 
   9   6   1        3.98        0.00      8.90 o 
  10   6   1        1.24        0.02      7.49 o 
  11   6   1        3.66        1.73      8.26 o 
 -10   7   1        4.94        8.01      9.03 o 
  -9   7   1       23.07       24.39     10.18 o 
  -8   7   1       73.86       84.26     13.33 o 
  -7   7   1      437.61      441.36     22.59 o 
  -6   7   1      359.27      404.92     21.26 o 
  -5   7   1      361.99      370.50     12.97 o 
  -4   7   1      163.57      185.53     12.50 o 
  -3   7   1      179.25      192.29     11.89 o 
  -2   7   1      436.19      424.90     15.18 o 
  -1   7   1       62.74       54.38      8.40 o 
   0   7   1      166.71      153.66     10.31 o 
   1   7   1       72.97       65.46     10.35 o 
   2   7   1       61.12       68.92      7.85 o 
   3   7   1      125.97      140.45     10.55 o 
   4   7   1      424.59      427.41     15.89 o 
   5   7   1      468.04      510.39     17.80 o 
   6   7   1      212.93      219.95     13.66 o 
   7   7   1      290.44      286.19     20.42 o 
   8   7   1        9.68        9.59     10.79 o 
   9   7   1        3.71        0.13      8.57 o 
  10   7   1        3.67        0.00      8.26 o 
  -9   8   1       22.71       18.45      9.64 o 
  -8   8   1       20.00       41.22     11.41 o 
  -7   8   1        7.72        0.62      7.27 o 
  -6   8   1       22.42       42.18     24.16 o 
  -5   8   1        0.01        5.08      6.85 o 
  -4   8   1       43.72       31.77      7.46 o 
  -3   8   1      127.37      139.97     11.74 o 
  -2   8   1       33.39       28.27      6.65 o 
  -1   8   1      121.02      147.24     14.52 o 
   0   8   1       44.47       54.95      9.35 o 
   1   8   1      111.60      106.22     12.72 o 
   2   8   1        0.11        0.00      7.56 o 
   3   8   1       20.19       27.35      6.92 o 
   4   8   1       27.03       26.36      7.05 o 
   5   8   1       21.85       31.05      7.70 o 
   6   8   1       52.48       66.49     27.73 o 
   7   8   1      133.30      148.17     17.21 o 
   8   8   1       59.12       39.99     11.19 o 
   9   8   1       27.58       27.12     12.33 o 
  -7   9   1        2.69       18.56      9.53 o 
  -6   9   1        0.74        2.38     21.50 o 
  -5   9   1       21.83        4.38      8.23 o 
  -4   9   1        8.74       10.22      8.70 o 
  -3   9   1       20.22       19.01      8.40 o 
  -2   9   1       12.41       28.26      8.94 o 
  -1   9   1      177.27      182.54     17.13 o 
   0   9   1      174.58      170.50     16.40 o 
   1   9   1      204.47      178.07     17.08 o 
   2   9   1       54.11       40.94     11.70 o 
   3   9   1       16.40       14.81     11.32 o 
   4   9   1       24.43       22.61      8.94 o 
   5   9   1        0.20        0.00      5.73 o 
   6   9   1        0.15        2.52     11.30 o 
   7   9   1        1.89       12.53     10.32 o 
  -5  10   1        0.04        0.00      8.75 o 
  -4  10   1        1.37       10.46     12.56 o 
  -3  10   1        5.12       14.18      8.68 o 
  -2  10   1        6.03        1.75      7.66 o 
  -1  10   1        2.69        0.33      7.51 o 
   0  10   1        5.25        6.21      8.59 o 
   1  10   1       17.07       23.08      9.75 o 
   2  10   1       23.91       17.87     10.51 o 
   3  10   1       37.01       36.85      9.97 o 
   4  10   1       61.88       51.72     17.06 o 
   5  10   1       19.24        1.61     12.14 o 
 -13   0   2      102.52       96.43     19.21 o 
 -12   0   2      501.92      555.47     34.11 o 
 -11   0   2      821.38      781.31     38.87 o 
 -10   0   2      942.34     1026.72     42.27 o 
  -9   0   2      377.87      383.87     16.18 o 
  -8   0   2      226.95      240.05     12.22 o 
  -7   0   2      419.78      400.02     17.23 o 
  -6   0   2      206.38      197.77      9.57 o 
  -5   0   2     1226.04     1321.13     23.18 o 
  -4   0   2    11682.41    11964.75    126.74 o 
  -3   0   2    19492.55    20782.78    352.64 o 
  -2   0   2     5416.68     6530.02     99.68 o 
  -1   0   2     1700.80     1568.64     28.20 o 
   0   0   2     9789.13    10474.54    152.02 o 
   1   0   2     5368.35     4815.01     43.70 o 
   2   0   2     1746.39     1945.53     38.10 o 
   3   0   2      999.48     1056.56     27.05 o 
   4   0   2        4.27        5.46      4.58 o 
   5   0   2      267.01      337.18     17.35 o 
   6   0   2     3426.71     3950.61     79.35 o 
   7   0   2       18.56        8.33      6.16 o 
   8   0   2       79.37       83.95      9.39 o 
   9   0   2      143.73      161.74     12.70 o 
  10   0   2      141.33      141.94     13.13 o 
  11   0   2      254.21      307.30     40.27 o 
  12   0   2       25.33       19.30      7.94 o 
 -14   1   2       16.99       12.28     13.40 o 
 -13   1   2       11.30        7.35     11.23 o 
 -12   1   2        2.11        8.97      7.46 o 
 -11   1   2       35.25       29.00      8.42 o 
 -10   1   2       29.25       28.36      6.58 o 
  -9   1   2      471.16      509.25     19.27 o 
  -8   1   2      422.08      381.51      9.29 o 
  -7   1   2        2.13        0.00      2.43 o 
  -6   1   2      113.15      128.77      5.48 o 
  -5   1   2      367.54      393.53      7.82 o 
  -4   1   2      566.51      578.14      8.93 o 
  -3   1   2     3351.68     3313.05     29.45 o 
  -2   1   2     9182.47     8915.64     78.32 o 
  -1   1   2    17719.95    16636.34    161.32 o 
   0   1   2     2847.37     2949.47     24.77 o 
   1   1   2     6854.61     6911.09     61.07 o 
   2   1   2     1062.42     1007.84     14.17 o 
   3   1   2       74.20       82.76      9.54 o 
   4   1   2     3351.45     3456.84     46.96 o 
   5   1   2        1.01        1.64      2.44 o 
   6   1   2      688.30      672.55     15.25 o 
   7   1   2      182.53      182.57      9.23 o 
   8   1   2       64.22       79.71      7.42 o 
   9   1   2      436.34      408.73     14.43 o 
  10   1   2       79.90       93.80     11.40 o 
  11   1   2       38.87       24.59      7.51 o 
  12   1   2       30.38       26.29     10.72 o 
 -13   2   2       17.86       15.63     13.00 o 
 -12   2   2        5.90        2.99      7.63 o 
 -11   2   2       75.31       62.56     12.47 o 
 -10   2   2       58.41       56.10      7.88 o 
  -9   2   2     1051.27     1121.92     38.42 o 
  -8   2   2     1178.64     1253.04     30.45 o 
  -7   2   2     3554.19     3552.02     42.64 o 
  -6   2   2    10342.99    10210.31     95.42 o 
  -5   2   2     5148.62     5027.24     45.26 o 
  -4   2   2      654.51      552.00      9.71 o 
  -3   2   2      679.36      659.77     10.14 o 
  -2   2   2     2112.22     2284.29     22.39 o 
  -1   2   2    32474.95    32740.19    232.66 o 
   0   2   2     2296.00     2109.96     20.77 o 
   1   2   2      896.36      895.45     21.96 o 
   2   2   2       63.95       55.24      3.04 o 
   3   2   2     1483.08     1521.91     19.22 o 
   4   2   2     2291.84     2376.90     24.71 o 
   5   2   2        7.50       25.55      5.03 o 
   6   2   2      280.94      296.54     29.83 o 
   7   2   2      689.66      687.40     35.34 o 
   8   2   2      227.80      202.11     17.55 o 
   9   2   2       26.27       12.51      5.66 o 
  10   2   2        9.44        8.31      5.96 o 
  11   2   2       22.11       24.14     11.16 o 
  12   2   2       16.11        7.28     10.88 o 
  13   2   2        1.43        0.00     14.52 o 
 -13   3   2        5.64        0.00     12.60 o 
 -12   3   2        4.51        3.46     13.82 o 
 -11   3   2       24.95       30.79      7.65 o 
 -10   3   2       19.45       15.28     13.49 o 
  -9   3   2      969.58      956.82     24.75 o 
  -8   3   2        8.67       12.84      5.08 o 
  -7   3   2       21.14       11.80      4.75 o 
  -6   3   2      998.08      954.55     25.02 o 
  -5   3   2      995.22      985.34     16.18 o 
  -4   3   2       42.69       55.16      4.35 o 
  -3   3   2      740.53      785.92     12.71 o 
  -2   3   2       14.41        9.03      4.17 o 
  -1   3   2     1939.63     1986.72     28.85 o 
   0   3   2      132.79      127.54      4.62 o 
   1   3   2      262.63      267.59      6.70 o 
   2   3   2      643.95      710.17     10.99 o 
   3   3   2       61.48       53.68      5.49 o 
   4   3   2      421.12      418.37      9.09 o 
   5   3   2      128.02      119.07      7.07 o 
   6   3   2      138.56      140.26      8.08 o 
   7   3   2      255.45      261.24     10.49 o 
   8   3   2       27.52       18.69      6.25 o 
   9   3   2       87.53       99.01     23.49 o 
  10   3   2       67.02       87.34     26.22 o 
  11   3   2        4.17        3.65      6.92 o 
  12   3   2       22.19       21.65     10.74 o 
  13   3   2        9.76       15.25     16.04 o 
 -13   4   2       64.24       67.56     20.68 o 
 -12   4   2      128.43      140.74     20.38 o 
 -11   4   2      193.01      204.87     14.78 o 
 -10   4   2       89.18      123.27     11.57 o 
  -9   4   2      617.22      679.59     24.83 o 
  -8   4   2      181.92      170.70     11.81 o 
  -7   4   2      396.04      418.51     14.89 o 
  -6   4   2      201.50      217.55      8.78 o 
  -5   4   2      569.18      537.04     12.24 o 
  -4   4   2     1618.41     1641.72     22.23 o 
  -3   4   2     1766.55     1736.34     22.58 o 
  -2   4   2     4322.37     4327.90     35.37 o 
  -1   4   2     2828.35     2794.09     25.60 o 
   0   4   2      943.92      903.17     13.72 o 
   1   4   2      411.21      378.28     16.21 o 
   2   4   2      947.52      851.65     14.05 o 
   3   4   2      808.04      804.09     12.20 o 
   4   4   2      166.70      184.13      6.38 o 
   5   4   2      145.31      162.94      8.81 o 
   6   4   2       11.25       10.03      3.70 o 
   7   4   2       65.06       66.76      6.19 o 
   8   4   2        8.83        6.66      4.44 o 
   9   4   2       14.11        6.86      7.17 o 
  10   4   2       46.91       56.24     10.58 o 
  11   4   2       68.17       64.94     13.14 o 
  12   4   2       49.33       71.29     13.01 o 
 -12   5   2        8.78       25.91      9.86 o 
 -11   5   2        0.50        3.37     14.59 o 
 -10   5   2        0.92        2.58      7.32 o 
  -9   5   2      154.87      154.24     12.31 o 
  -8   5   2       30.12       21.80      6.76 o 
  -7   5   2      216.22      230.58     13.25 o 
  -6   5   2       30.43       20.73      5.65 o 
  -5   5   2        1.68        2.43      3.24 o 
  -4   5   2       41.39       41.74      4.98 o 
  -3   5   2        0.28        4.25      3.92 o 
  -2   5   2     1489.66     1539.31     24.07 o 
  -1   5   2        4.69        0.00      2.47 o 
   0   5   2      273.31      303.40     11.82 o 
   1   5   2      206.10      221.33     12.52 o 
   2   5   2      554.37      513.23     13.56 o 
   3   5   2       80.47       81.77      6.68 o 
   4   5   2      461.28      442.68      9.95 o 
   5   5   2      166.04      157.65      7.09 o 
   6   5   2      242.42      250.84     12.91 o 
   7   5   2       29.59       21.59      7.09 o 
   8   5   2        8.60        9.08      5.28 o 
   9   5   2       46.33       35.90      9.53 o 
  10   5   2       56.84       55.18     13.65 o 
  11   5   2       11.74       11.81      8.52 o 
  12   5   2        0.00        2.73      8.19 o 
 -11   6   2       22.42       33.36     11.43 o 
 -10   6   2       76.17       63.96     12.72 o 
  -9   6   2      129.54      153.86     19.86 o 
  -8   6   2      271.32      278.77     15.21 o 
  -7   6   2      148.27      142.14     12.52 o 
  -6   6   2      335.68      313.34     14.12 o 
  -5   6   2      318.81      287.13     11.11 o 
  -4   6   2      430.33      470.81     13.24 o 
  -3   6   2      708.50      703.84     15.91 o 
  -2   6   2      154.23      180.91     11.05 o 
  -1   6   2      780.90      787.75     18.76 o 
   0   6   2      527.01      541.79     12.52 o 
   1   6   2      384.75      379.08     10.75 o 
   2   6   2       73.42       83.84      6.39 o 
   3   6   2        1.27        0.29      3.13 o 
   4   6   2        1.33        1.99      5.03 o 
   5   6   2      269.70      249.21     12.59 o 
   6   6   2       78.59       79.76     19.35 o 
   7   6   2      404.68      445.38     16.88 o 
   8   6   2       22.23       11.87      7.96 o 
   9   6   2       30.61        5.34      7.03 o 
  10   6   2        3.94        0.00      6.63 o 
  11   6   2        8.53        0.00      7.78 o 
 -10   7   2        2.22        4.01     10.15 o 
  -9   7   2        2.17        0.00      8.45 o 
  -8   7   2        0.47        3.23      7.39 o 
  -7   7   2        9.87       14.48      8.35 o 
  -6   7   2       41.49       51.27      8.09 o 
  -5   7   2       11.47       23.30      9.96 o 
  -4   7   2       10.90        6.99      4.63 o 
  -3   7   2       44.72       37.71      6.79 o 
  -2   7   2       96.22       91.58      8.95 o 
  -1   7   2      210.48      227.09     12.21 o 
   0   7   2      180.14      176.33     16.08 o 
   1   7   2      272.05      273.35     19.15 o 
   2   7   2      223.70      219.49     12.20 o 
   3   7   2      137.84      135.15     14.27 o 
   4   7   2        3.56        5.54      5.08 o 
   5   7   2       27.13       14.02      5.97 o 
   6   7   2       73.08       63.14      8.82 o 
   7   7   2       37.60       44.39      7.86 o 
   8   7   2        4.22       17.47      8.66 o 
   9   7   2        0.54        4.42      7.61 o 
  10   7   2       12.76       13.98      9.53 o 
  -9   8   2       15.77        8.84     21.85 o 
  -8   8   2       20.37       28.62     10.84 o 
  -7   8   2       47.24       48.60     11.81 o 
  -6   8   2       61.98       61.74     11.80 o 
  -5   8   2      140.67      165.93     13.36 o 
  -4   8   2      196.24      190.66     13.15 o 
  -3   8   2      111.87      110.73     10.76 o 
  -2   8   2        7.11        7.84      5.33 o 
  -1   8   2       17.48       21.04      6.05 o 
   0   8   2       15.66        3.14      6.26 o 
   1   8   2      154.38      146.48     14.74 o 
   2   8   2      187.14      213.37     18.37 o 
   3   8   2      138.07      149.55     14.92 o 
   4   8   2      171.50      163.70     12.45 o 
   5   8   2        1.23        0.00      4.93 o 
   6   8   2      106.21      111.26     11.75 o 
   7   8   2        4.63        6.83      7.87 o 
   8   8   2        6.85        5.28     14.01 o 
   9   8   2        1.80        0.00      8.09 o 
  -7   9   2        0.31        0.00      8.01 o 
  -6   9   2        0.01        1.18      8.27 o 
  -5   9   2       22.72       39.10     11.10 o 
  -4   9   2       47.42       58.82     12.21 o 
  -3   9   2       92.21      117.84     12.03 o 
  -2   9   2       71.37       92.53     13.06 o 
  -1   9   2       45.04       57.88     11.01 o 
   0   9   2        2.27        0.00      7.33 o 
   1   9   2        3.33        5.44      7.31 o 
   2   9   2        9.36        7.66      9.06 o 
   3   9   2       11.87        0.84      8.08 o 
   4   9   2       39.07       33.37      9.22 o 
   5   9   2        4.67        4.49      7.88 o 
   6   9   2       46.09       65.88     12.91 o 
   7   9   2        1.17        0.12     10.76 o 
  -4  10   2        4.08        0.00      9.55 o 
  -3  10   2       36.45       34.92     15.67 o 
  -2  10   2       43.81       42.54     12.70 o 
  -1  10   2       61.64       64.48     16.92 o 
   0  10   2       50.48       38.07     10.59 o 
   1  10   2       30.64       30.67     11.62 o 
   2  10   2       11.38       16.35      8.66 o 
   3  10   2        2.14        6.44     10.43 o 
   4  10   2        2.47        0.00      7.57 o 
 -13   1   3       75.65       78.86     18.89 o 
 -12   1   3      230.21      232.21     26.59 o 
 -11   1   3      152.79      154.25     14.49 o 
 -10   1   3      588.27      570.91     22.09 o 
  -9   1   3      285.47      301.73     12.29 o 
  -8   1   3      966.53      956.95     20.04 o 
  -7   1   3     1486.75     1433.22     17.02 o 
  -6   1   3     1105.64     1121.41     13.53 o 
  -5   1   3      451.58      438.85      7.08 o 
  -4   1   3     1180.58     1214.60     13.73 o 
  -3   1   3     1630.06     1670.31     17.82 o 
  -2   1   3      213.89      221.04      4.91 o 
  -1   1   3     6915.02     6710.31     51.73 o 
   0   1   3      594.78      624.94      9.20 o 
   1   1   3     6993.33     7455.71     66.67 o 
   2   1   3      769.71      776.78     12.86 o 
   3   1   3     4421.52     4519.22     46.33 o 
   4   1   3        6.43        3.48      6.86 o 
   5   1   3       35.25       38.25      5.60 o 
   6   1   3      511.76      516.91     13.90 o 
   7   1   3       58.34       55.93      6.25 o 
   8   1   3       89.08       81.24      7.95 o 
   9   1   3       31.87       60.75      9.33 o 
  10   1   3      104.21      101.98     11.82 o 
  11   1   3       78.30       69.30     10.96 o 
  12   1   3       35.36       44.18      8.08 o 
  13   1   3       70.49       73.15     12.90 o 
 -13   2   3        0.04        0.00      7.09 o 
 -12   2   3        0.64        0.00      7.42 o 
 -11   2   3        0.18        0.00      5.87 o 
 -10   2   3       11.87       14.98      5.55 o 
  -9   2   3       50.56       49.72      9.12 o 
  -8   2   3      499.39      546.26     15.04 o 
  -7   2   3       12.39        6.87      3.26 o 
  -6   2   3      134.37      143.20      5.45 o 
  -5   2   3        0.41        0.56      1.80 o 
  -4   2   3        1.48        1.71      1.47 o 
  -3   2   3      946.15     1025.45     13.10 o 
  -2   2   3      900.55     1023.36     12.82 o 
  -1   2   3     1096.23     1128.74     13.83 o 
   0   2   3       87.35       95.79      4.15 o 
   1   2   3      227.52      230.96      9.11 o 
   2   2   3     1527.86     1532.45     22.20 o 
   3   2   3       33.24       26.69      2.65 o 
   4   2   3     1041.56     1098.45     16.80 o 
   5   2   3      630.25      680.50     20.15 o 
   6   2   3       41.59       25.38      7.66 o 
   7   2   3      125.62      135.28     11.26 o 
   8   2   3       90.77       93.25     23.42 o 
   9   2   3        6.91        9.79      5.99 o 
  10   2   3        5.90        5.09      6.21 o 
  11   2   3        9.83       14.27      7.12 o 
  12   2   3        7.20        0.00     10.01 o 
  13   2   3        0.45        2.66     11.69 o 
 -13   3   3       22.04       15.86     14.01 o 
 -12   3   3       40.80       44.10     19.91 o 
 -11   3   3      159.33      132.34     15.19 o 
 -10   3   3       57.01       63.28      8.76 o 
  -9   3   3     1645.22     1583.26     31.08 o 
  -8   3   3       64.23       77.92      8.53 o 
  -7   3   3     1416.48     1371.20     26.39 o 
  -6   3   3      673.91      668.94     13.83 o 
  -5   3   3     1706.33     1684.63     17.95 o 
  -4   3   3     6513.22     6559.48     56.72 o 
  -3   3   3      261.04      280.98      7.39 o 
  -2   3   3     1058.99      992.99     18.47 o 
  -1   3   3     1222.69     1172.45     15.90 o 
   0   3   3        4.58        6.07      2.17 o 
   1   3   3       28.45       26.96      6.86 o 
   2   3   3       73.58       74.03      5.88 o 
   3   3   3      274.78      272.73      7.36 o 
   4   3   3      831.57      906.59     14.46 o 
   5   3   3      538.06      520.90     10.91 o 
   6   3   3      300.31      275.78     15.09 o 
   7   3   3       42.53       37.47      8.29 o 
   8   3   3        1.13        0.00      6.14 o 
   9   3   3        3.73        5.44      5.53 o 
  10   3   3       15.94       12.64      6.58 o 
  11   3   3       41.04       41.50     14.17 o 
  12   3   3       66.16       61.40     11.94 o 
  13   3   3       28.70       31.86     10.56 o 
 -13   4   3        0.03        0.00     10.50 o 
 -12   4   3       10.58        4.78     10.86 o 
 -11   4   3        0.23        3.88      6.11 o 
 -10   4   3       22.36       17.11      6.95 o 
  -9   4   3        0.18        0.00      6.54 o 
  -8   4   3        9.11       11.61      5.79 o 
  -7   4   3        3.00        2.61      4.23 o 
  -6   4   3       54.21       65.07      7.51 o 
  -5   4   3      300.29      322.14     12.50 o 
  -4   4   3     1883.56     1889.30     24.31 o 
  -3   4   3      269.04      271.87     10.30 o 
  -2   4   3     4328.62     4522.10     50.07 o 
  -1   4   3       74.32       69.42      6.08 o 
   0   4   3       20.30       21.78      3.02 o 
   1   4   3      520.09      571.46     11.22 o 
   2   4   3      685.78      725.97     13.29 o 
   3   4   3       39.59       24.37      5.91 o 
   4   4   3        0.10        0.00      2.27 o 
   5   4   3        7.22        4.28      2.88 o 
   6   4   3      206.65      198.55     18.02 o 
   7   4   3        8.13       13.87      5.64 o 
   8   4   3        0.53        7.85      5.27 o 
   9   4   3       12.27        5.81      6.02 o 
  10   4   3       25.94       36.60      8.76 o 
  11   4   3       15.36        7.97      7.59 o 
  12   4   3       27.19       22.09      9.59 o 
 -12   5   3       78.68      117.60     16.95 o 
 -11   5   3      120.93      151.95     16.85 o 
 -10   5   3      115.44      132.57     16.90 o 
  -9   5   3      122.26      121.79     11.56 o 
  -8   5   3      226.51      269.88     14.78 o 
  -7   5   3      110.05      111.13     10.65 o 
  -6   5   3       62.95       50.49      7.86 o 
  -5   5   3        0.96        4.14      3.65 o 
  -4   5   3      290.14      309.30     16.82 o 
  -3   5   3      774.74      783.51     15.59 o 
  -2   5   3     1342.71     1290.86     24.60 o 
  -1   5   3     1372.16     1366.33     17.10 o 
   0   5   3      652.58      579.86     11.94 o 
   1   5   3     1172.37     1209.20     18.47 o 
   2   5   3       88.39       86.91      6.02 o 
   3   5   3       13.59       10.59      3.52 o 
   4   5   3      256.56      258.63      7.94 o 
   5   5   3       16.03       18.81      4.08 o 
   6   5   3       51.80       52.85      5.98 o 
   7   5   3       16.32       10.78      5.06 o 
   8   5   3      172.17      176.57     12.54 o 
   9   5   3      185.24      191.43     13.56 o 
  10   5   3      177.48      185.66     36.56 o 
  11   5   3        9.08       19.35      9.11 o 
  12   5   3       33.30       57.61     13.17 o 
 -11   6   3        0.14        0.00      8.72 o 
 -10   6   3       43.59       31.62     19.26 o 
  -9   6   3       50.17       51.10      9.04 o 
  -8   6   3       92.91      101.94     10.76 o 
  -7   6   3       60.12       80.04      9.54 o 
  -6   6   3       75.28       85.46      9.58 o 
  -5   6   3      102.91       80.05      9.08 o 
  -4   6   3       20.81       16.93      4.71 o 
  -3   6   3       96.56      107.38      7.75 o 
  -2   6   3       31.23       29.41      4.82 o 
  -1   6   3        0.01        0.00      3.49 o 
   0   6   3      661.88      684.35     21.47 o 
   1   6   3      643.31      640.68     14.15 o 
   2   6   3      555.93      538.43     13.17 o 
   3   6   3      149.37      151.12      8.32 o 
   4   6   3      261.01      270.32     10.42 o 
   5   6   3       49.42       43.95      7.06 o 
   6   6   3      281.01      289.67     21.49 o 
   7   6   3       82.09       59.44      8.39 o 
   8   6   3       83.53       89.08     10.01 o 
   9   6   3        2.85        6.83      7.55 o 
  10   6   3       35.99       32.24     10.17 o 
  11   6   3       11.86       19.88      9.86 o 
 -10   7   3       22.59        6.18     10.48 o 
  -9   7   3       17.40       23.51     19.65 o 
  -8   7   3       70.33       77.94     12.92 o 
  -7   7   3      249.50      299.06     20.20 o 
  -6   7   3      352.99      370.66     16.69 o 
  -5   7   3      382.89      382.01     16.12 o 
  -4   7   3      276.13      279.13     11.76 o 
  -3   7   3      159.90      163.77      9.97 o 
  -2   7   3       41.75       47.06      7.17 o 
  -1   7   3        0.55        0.00      4.19 o 
   0   7   3       86.50      103.88     10.36 o 
   1   7   3       25.42       27.49      5.99 o 
   2   7   3       67.45       72.14      9.42 o 
   3   7   3      521.55      500.22     16.83 o 
   4   7   3      545.82      507.96     17.57 o 
   5   7   3      142.10      150.07     25.47 o 
   6   7   3       63.32       54.24      8.29 o 
   7   7   3       48.16       36.16      7.78 o 
   8   7   3       40.64       44.16     12.81 o 
   9   7   3       17.68        0.00      7.50 o 
  10   7   3        5.37        0.00      7.98 o 
  -9   8   3        1.16        0.65      8.67 o 
  -8   8   3        0.87        0.05      8.46 o 
  -7   8   3        1.93       16.13     13.21 o 
  -6   8   3       14.13        6.60      6.65 o 
  -5   8   3       87.37      101.85     11.29 o 
  -4   8   3      156.81      194.01     17.50 o 
  -3   8   3      296.51      311.74     15.80 o 
  -2   8   3      239.17      250.91     16.26 o 
  -1   8   3      161.29      152.98     12.66 o 
   0   8   3        1.23        2.11      5.19 o 
   1   8   3        2.13        4.27      6.48 o 
   2   8   3       32.68       31.68      8.87 o 
   3   8   3       48.90       65.79     11.11 o 
   4   8   3        0.51        0.00      5.13 o 
   5   8   3       25.30       31.98      7.69 o 
   6   8   3       12.52       24.13      7.44 o 
   7   8   3        0.00        5.01      6.78 o 
   8   8   3        1.64        0.00      8.10 o 
   9   8   3        2.70        0.26      9.06 o 
  -7   9   3        6.42        0.37      8.70 o 
  -6   9   3        0.23        0.72      8.09 o 
  -5   9   3        0.58        4.84      8.06 o 
  -4   9   3        7.08        6.69      8.95 o 
  -3   9   3       74.27       85.81     15.10 o 
  -2   9   3       76.65       52.09     11.28 o 
  -1   9   3      195.48      201.30     22.01 o 
   0   9   3      162.18      177.57     17.21 o 
   1   9   3      149.10      121.61     14.92 o 
   2   9   3       62.52       60.13     11.61 o 
   3   9   3        5.53        8.60      7.67 o 
   4   9   3       23.46       20.36      9.14 o 
   5   9   3        3.77       23.16      9.14 o 
   6   9   3       19.57       20.62      9.63 o 
   7   9   3        1.78        0.00      8.71 o 
  -4  10   3        3.44        8.22     11.37 o 
  -3  10   3       23.08       37.54     16.02 o 
  -2  10   3        0.01        0.00      8.82 o 
  -1  10   3        4.92        7.43      9.46 o 
   0  10   3       33.31       32.65     10.39 o 
   1  10   3       24.46       15.20      9.15 o 
   2  10   3        4.63        4.20     13.96 o 
   3  10   3       22.05       16.95     19.07 o 
   4  10   3        4.04        0.36      8.24 o 
 -12   0   4      271.82      334.76     29.04 o 
 -11   0   4      126.32      110.11     18.54 o 
 -10   0   4      742.14      762.84     35.83 o 
  -9   0   4       47.53       54.27     12.32 o 
  -8   0   4      171.15      173.42     11.42 o 
  -7   0   4      173.11      168.87      9.22 o 
  -6   0   4      345.40      316.32     15.53 o 
  -5   0   4      107.71       96.00      5.84 o 
  -4   0   4       13.12       10.51      2.66 o 
  -3   0   4      690.14      748.83     13.02 o 
  -2   0   4     9354.31     9950.64    104.53 o 
  -1   0   4      153.41      122.01      4.37 o 
   0   0   4      828.83      828.40     11.99 o 
   1   0   4      190.66      167.03      8.02 o 
   2   0   4     1656.15     1646.37     21.54 o 
   3   0   4       30.04       32.06      3.68 o 
   4   0   4       61.75       66.17     10.76 o 
   5   0   4      773.85      746.61     20.00 o 
   6   0   4       21.24       13.17      4.49 o 
   7   0   4      188.72      206.22     13.23 o 
   8   0   4      329.13      373.05     17.11 o 
   9   0   4      514.65      508.94     56.37 o 
  10   0   4      791.91      739.84     26.57 o 
  11   0   4      358.09      441.20     42.93 o 
  12   0   4      176.22      201.81     17.81 o 
  13   0   4       60.29       54.99     11.94 o 
 -13   1   4        2.27       11.76     12.74 o 
 -12   1   4        3.88        0.00     11.02 o 
 -11   1   4      229.67      230.04     25.26 o 
 -10   1   4       34.36       42.51      9.10 o 
  -9   1   4      407.59      397.56     17.55 o 
  -8   1   4       43.39       42.06      5.94 o 
  -7   1   4      101.74      108.48      6.81 o 
  -6   1   4        7.67        3.33      1.80 o 
  -5   1   4      455.93      484.26      8.28 o 
  -4   1   4       15.28       11.31      2.32 o 
  -3   1   4     1319.69     1332.97     15.70 o 
  -2   1   4     1075.00     1038.41     12.72 o 
  -1   1   4        1.49        2.97      1.89 o 
   0   1   4        2.89        0.00      2.12 o 
   1   1   4     1211.83     1130.94     15.10 o 
   2   1   4     1994.75     1997.79     24.90 o 
   3   1   4      468.94      481.20     12.85 o 
   4   1   4     1360.91     1430.95     22.29 o 
   5   1   4      308.06      306.85     15.29 o 
   6   1   4      158.73      153.74     11.16 o 
   7   1   4     1037.14     1079.97     27.58 o 
   8   1   4      226.72      248.83     14.72 o 
   9   1   4       35.57       40.25      8.12 o 
  10   1   4       10.46        6.35      6.50 o 
  11   1   4       21.39       20.64      6.67 o 
  12   1   4       26.16       15.97      6.79 o 
  13   1   4        0.40        1.76      7.78 o 
 -13   2   4       30.78       22.20     11.06 o 
 -12   2   4       30.20        9.45      8.32 o 
 -11   2   4       15.07       21.15     10.78 o 
 -10   2   4      272.10      275.17     18.93 o 
  -9   2   4      216.07      198.81     11.76 o 
  -8   2   4      559.61      526.66     18.35 o 
  -7   2   4      688.96      641.00     13.63 o 
  -6   2   4      837.59      772.96     11.19 o 
  -5   2   4      888.33      877.75     11.06 o 
  -4   2   4      875.59      817.31     12.44 o 
  -3   2   4       76.54       82.55      3.85 o 
  -2   2   4      102.31      114.66      7.97 o 
  -1   2   4     2454.01     2460.04     20.96 o 
   0   2   4     5435.02     5847.23     56.38 o 
   1   2   4     1552.66     1485.01     20.53 o 
   2   2   4      621.28      634.63     12.88 o 
   3   2   4     1736.66     1741.77     24.77 o 
   4   2   4     2580.54     2687.03     34.26 o 
   5   2   4      168.85      145.76      8.25 o 
   6   2   4     1133.74     1167.67     27.96 o 
   7   2   4      542.83      545.75     31.82 o 
   8   2   4      447.15      466.51     27.22 o 
   9   2   4       42.53       56.24      9.58 o 
  10   2   4       77.36      104.08     28.39 o 
  11   2   4       43.73       22.22      8.20 o 
  12   2   4      119.43      101.87     14.16 o 
  13   2   4       71.40       71.96     16.55 o 
 -13   3   4        3.21        3.90      8.91 o 
 -12   3   4        5.24       12.04     11.70 o 
 -11   3   4        0.24        4.03      7.56 o 
 -10   3   4        5.57        0.00      4.47 o 
  -9   3   4      100.87      102.99     10.07 o 
  -8   3   4        3.68        0.00      4.18 o 
  -7   3   4        1.55        1.38      4.32 o 
  -6   3   4       59.54       63.08      6.98 o 
  -5   3   4      438.99      449.79     11.53 o 
  -4   3   4      786.19      748.33     12.47 o 
  -3   3   4      711.39      738.14     12.20 o 
  -2   3   4     2547.43     2234.18     24.64 o 
  -1   3   4      247.69      269.12      8.73 o 
   0   3   4       41.75       49.94      4.89 o 
   1   3   4      447.75      456.68     11.26 o 
   2   3   4     2161.42     2169.21     35.45 o 
   3   3   4        6.18        1.10      2.58 o 
   4   3   4     2062.78     2073.26     23.56 o 
   5   3   4        1.28        1.41      3.07 o 
   6   3   4        2.09        1.30      4.21 o 
   7   3   4        6.32        7.53      5.03 o 
   8   3   4        7.43        5.54      6.77 o 
   9   3   4        4.72       14.19      6.52 o 
  10   3   4        0.06        1.05      5.57 o 
  11   3   4        9.10       15.77      7.57 o 
  12   3   4       48.70       54.62     16.34 o 
  13   3   4       17.81       17.98     13.75 o 
 -12   4   4      120.43      143.56     17.70 o 
 -11   4   4      127.01      105.45     14.53 o 
 -10   4   4       74.65       99.39     17.85 o 
  -9   4   4      192.62      178.18     18.39 o 
  -8   4   4       12.49        5.82      8.80 o 
  -7   4   4      251.22      228.77     26.38 o 
  -6   4   4       49.00       74.62      8.02 o 
  -5   4   4       55.16       55.11     11.11 o 
  -4   4   4      443.51      435.46     10.65 o 
  -3   4   4      820.38      840.33     14.78 o 
  -2   4   4     4341.99     4309.84     43.20 o 
  -1   4   4       28.03       31.38      3.00 o 
   0   4   4     1748.22     1724.05     21.01 o 
   1   4   4      836.35      825.98     16.98 o 
   2   4   4      148.81      160.62     11.56 o 
   3   4   4        5.03        0.74      2.96 o 
   4   4   4       48.67       62.41      4.70 o 
   5   4   4       26.54       26.87      5.02 o 
   6   4   4       34.41       26.48      5.10 o 
   7   4   4       39.21       42.00      8.01 o 
   8   4   4      212.17      220.31     15.84 o 
   9   4   4      367.90      354.12     18.42 o 
  10   4   4      251.12      254.78     24.54 o 
  11   4   4       81.62      104.12     20.08 o 
  12   4   4       69.55      116.91     15.88 o 
 -12   5   4       12.11        8.29     12.39 o 
 -11   5   4        1.68        1.54      6.81 o 
 -10   5   4       18.89       20.49      7.19 o 
  -9   5   4       40.19       59.24     10.84 o 
  -8   5   4      182.81      169.95     12.65 o 
  -7   5   4      235.82      227.01     13.37 o 
  -6   5   4       70.87       88.52      9.09 o 
  -5   5   4       14.45        0.00      5.07 o 
  -4   5   4        9.10        9.16      4.35 o 
  -3   5   4       12.69        6.44      3.56 o 
  -2   5   4       63.43       53.12      5.46 o 
  -1   5   4      117.84      127.21      7.69 o 
   0   5   4        7.93        7.97      2.89 o 
   1   5   4      191.82      180.27      7.64 o 
   2   5   4      136.04      127.71      7.12 o 
   3   5   4       12.07       21.11      4.14 o 
   4   5   4        5.47        2.80      3.18 o 
   5   5   4      308.23      310.53     10.67 o 
   6   5   4      187.56      170.84     10.80 o 
   7   5   4      205.29      210.64     16.11 o 
   8   5   4       89.62      101.95     10.35 o 
   9   5   4       10.84        0.00      5.19 o 
  10   5   4      119.99      124.06     16.09 o 
  11   5   4        5.21        1.93      8.26 o 
  12   5   4       11.16       15.82     13.63 o 
 -11   6   4       12.71        6.02     15.59 o 
 -10   6   4       51.03       51.06      9.72 o 
  -9   6   4       19.18       15.75      7.18 o 
  -8   6   4       78.78       87.94     10.33 o 
  -7   6   4      114.90      113.11     14.79 o 
  -6   6   4      255.01      270.34     18.71 o 
  -5   6   4      709.34      657.24     19.81 o 
  -4   6   4       86.95       87.71      9.24 o 
  -3   6   4      137.27      144.38      8.74 o 
  -2   6   4        8.87        5.30      3.65 o 
  -1   6   4       19.03       20.59      4.89 o 
   0   6   4        9.72       13.57      4.60 o 
   1   6   4       24.02       24.41      4.30 o 
   2   6   4      102.79      115.93      7.54 o 
   3   6   4      158.36      168.25      8.85 o 
   4   6   4       35.75       31.41      5.33 o 
   5   6   4      508.58      504.72     19.78 o 
   6   6   4      203.98      175.07     12.51 o 
   7   6   4      252.90      227.26     14.21 o 
   8   6   4       83.88      114.46     25.81 o 
   9   6   4        3.97        5.58      5.98 o 
  10   6   4      114.43       95.94     14.68 o 
  11   6   4        7.99        6.64      8.84 o 
 -10   7   4        9.34        9.74      9.09 o 
  -9   7   4        5.02        3.93      8.62 o 
  -8   7   4       19.55       14.41      7.26 o 
  -7   7   4        4.67        2.46      5.82 o 
  -6   7   4       15.02        4.32      9.31 o 
  -5   7   4       32.96       39.80      7.83 o 
  -4   7   4       28.46       38.21      7.52 o 
  -3   7   4      267.82      256.16     11.65 o 
  -2   7   4       85.07       68.11      8.10 o 
  -1   7   4       19.36       10.68      5.29 o 
   0   7   4        5.14        0.00      4.14 o 
   1   7   4        2.63        8.46      4.77 o 
   2   7   4      126.64      144.26     12.20 o 
   3   7   4      246.37      247.39     13.43 o 
   4   7   4       38.61       40.39      7.38 o 
   5   7   4       32.93       27.31     12.01 o 
   6   7   4        0.63        9.28      5.94 o 
   7   7   4       63.60       66.30     12.59 o 
   8   7   4       48.18       36.93      8.84 o 
   9   7   4       10.31        0.00      7.19 o 
  10   7   4       11.90       19.23     10.00 o 
  -9   8   4       18.19        8.52     10.71 o 
  -8   8   4       39.65       38.67     22.36 o 
  -7   8   4       41.65       23.44     11.77 o 
  -6   8   4       48.24       43.38     11.12 o 
  -5   8   4       10.86       11.88      8.06 o 
  -4   8   4       24.15       23.04      7.18 o 
  -3   8   4        6.75        3.34      7.19 o 
  -2   8   4       56.76       49.53      8.03 o 
  -1   8   4      220.99      227.95     14.06 o 
   0   8   4      235.95      227.82     13.89 o 
   1   8   4      131.03      122.78     13.81 o 
   2   8   4       13.83       16.59      7.66 o 
   3   8   4        3.61        0.45      9.34 o 
   4   8   4       98.68      120.98     20.75 o 
   5   8   4       19.34       15.48      7.80 o 
   6   8   4      135.95      174.18     17.65 o 
   7   8   4       20.11       19.01     14.60 o 
   8   8   4       26.12       24.25      9.72 o 
  -7   9   4       16.03       35.76     12.18 o 
  -6   9   4       16.42        9.71      9.73 o 
  -5   9   4       16.57       11.63      9.62 o 
  -4   9   4        9.99       22.63      9.70 o 
  -3   9   4        0.48        0.00      8.04 o 
  -2   9   4        4.20        0.00      6.13 o 
  -1   9   4        1.82        5.49      6.99 o 
   0   9   4        0.15        0.82      7.12 o 
   1   9   4        2.49        0.00      9.27 o 
   2   9   4        4.40        5.16      7.41 o 
   3   9   4        8.78        0.00      7.43 o 
   4   9   4       37.30       32.69     10.30 o 
   5   9   4       17.33        6.84     12.26 o 
   6   9   4        0.87        0.00      7.29 o 
   7   9   4       10.56        0.00     10.43 o 
  -4  10   4       20.82        1.05     12.00 o 
  -3  10   4       36.61       32.15     16.20 o 
  -2  10   4       19.24        8.19     12.95 o 
  -1  10   4       13.88       27.51      9.50 o 
   0  10   4       43.31       42.81     23.74 o 
   1  10   4       18.36       31.49     10.76 o 
   2  10   4       35.64       49.31     11.91 o 
   3  10   4       16.33       18.32      9.78 o 
   4  10   4       19.68       34.00     10.83 o 
 -13   1   5       48.45       59.01     12.05 o 
 -12   1   5       39.31       26.10     12.81 o 
 -11   1   5       52.17       33.69     12.53 o 
 -10   1   5      150.30      105.73     20.94 o 
  -9   1   5       14.00        6.03      6.07 o 
  -8   1   5      119.65      140.38      8.73 o 
  -7   1   5       40.10       48.54      5.56 o 
  -6   1   5        7.07        9.65      2.20 o 
  -5   1   5      492.92      543.14     13.01 o 
  -4   1   5      479.58      516.99      9.77 o 
  -3   1   5       36.54       47.29      3.74 o 
  -2   1   5       69.89       53.35      3.45 o 
  -1   1   5     1144.38     1144.64     10.81 o 
   0   1   5     2620.23     2605.81     21.88 o 
   1   1   5        3.76        2.40      1.42 o 
   2   1   5       73.93       84.63      4.65 o 
   3   1   5     1369.32     1207.45     19.83 o 
   4   1   5     2667.93     2760.25     43.20 o 
   5   1   5     1101.79     1230.36     47.69 o 
   6   1   5      533.31      552.77     34.67 o 
   7   1   5      815.41      809.39     24.61 o 
   8   1   5      764.35      852.75     26.67 o 
   9   1   5      749.33      729.62     25.71 o 
  10   1   5      664.61      671.42     25.59 o 
  11   1   5      224.36      259.76     15.73 o 
  12   1   5      179.09      200.74     21.17 o 
  13   1   5       58.46       90.08     21.45 o 
 -13   2   5        2.48        3.03      8.88 o 
 -12   2   5        2.47        0.00      6.66 o 
 -11   2   5       51.22       44.43     10.04 o 
 -10   2   5       33.65       16.61      7.20 o 
  -9   2   5      118.63      145.25     10.49 o 
  -8   2   5       17.86       30.38      5.93 o 
  -7   2   5       42.59       39.53      4.92 o 
  -6   2   5       45.48       52.60      4.85 o 
  -5   2   5      103.27      123.23      6.53 o 
  -4   2   5        9.84       11.49      2.78 o 
  -3   2   5      894.09      821.21     12.10 o 
  -2   2   5        8.50        6.33      1.64 o 
  -1   2   5       19.03       13.38      1.97 o 
   0   2   5       52.98       44.67      4.26 o 
   1   2   5       35.53       49.80      3.93 o 
   2   2   5        2.58        8.14      3.70 o 
   3   2   5        7.60        8.82      2.98 o 
   4   2   5      904.15      933.91     21.17 o 
   5   2   5      129.38      184.27     12.21 o 
   6   2   5        8.95        5.93      7.78 o 
   7   2   5        0.17        4.43      4.97 o 
   8   2   5       35.43       22.50      6.99 o 
   9   2   5       35.27       63.79     14.62 o 
  10   2   5       20.06       21.03      8.07 o 
  11   2   5       31.58       32.45      9.10 o 
  12   2   5        0.01        2.88     13.68 o 
  13   2   5        2.75        1.66     11.70 o 
 -13   3   5       24.11        8.86     10.99 o 
 -12   3   5       20.62       21.37     11.14 o 
 -11   3   5        4.66        5.77      7.26 o 
 -10   3   5       18.08       20.97      8.31 o 
  -9   3   5       84.29       93.74     12.45 o 
  -8   3   5       50.39       50.43      7.25 o 
  -7   3   5      146.00      142.44     10.22 o 
  -6   3   5      153.69      150.06     11.03 o 
  -5   3   5      273.16      271.68     10.77 o 
  -4   3   5      454.60      479.14      9.34 o 
  -3   3   5      704.68      778.67     14.35 o 
  -2   3   5      194.40      206.62      9.50 o 
  -1   3   5      551.91      524.25     11.38 o 
   0   3   5     1029.99      991.33     15.41 o 
   1   3   5      638.68      738.28     16.97 o 
   2   3   5      279.12      311.42     15.30 o 
   3   3   5      373.29      333.14     10.81 o 
   4   3   5      633.93      626.89     15.52 o 
   5   3   5     1380.39     1344.13     24.60 o 
   6   3   5      839.61      806.95     19.33 o 
   7   3   5     1238.94     1321.98     48.32 o 
   8   3   5      457.91      470.70     20.51 o 
   9   3   5      667.77      566.10     34.32 o 
  10   3   5       55.25       54.24     10.70 o 
  11   3   5      178.40      143.47     15.78 o 
  12   3   5      106.33      108.88     21.27 o 
  13   3   5       53.98       65.64     19.70 o 
 -12   4   5        1.64        0.00      7.79 o 
 -11   4   5       12.31       12.11      8.79 o 
 -10   4   5       13.28        7.15      5.84 o 
  -9   4   5        7.77        6.91      5.28 o 
  -8   4   5       13.31       20.99      5.92 o 
  -7   4   5        1.11        5.78      4.28 o 
  -6   4   5       55.50       62.19     17.29 o 
  -5   4   5      215.32      196.95     11.08 o 
  -4   4   5        0.84        0.00      4.09 o 
  -3   4   5        2.19        3.85      2.65 o 
  -2   4   5        3.34        7.17      2.87 o 
  -1   4   5        0.30        0.00      1.99 o 
   0   4   5       57.06       51.47      6.97 o 
   1   4   5      257.24      250.20     15.96 o 
   2   4   5     2405.46     2405.08     33.89 o 
   3   4   5       16.53       10.05      3.84 o 
   4   4   5     1543.95     1521.73     26.57 o 
   5   4   5        9.58        6.75      3.72 o 
   6   4   5       25.22       17.38      4.92 o 
   7   4   5       41.43       27.13      7.32 o 
   8   4   5        1.42        0.00      8.33 o 
   9   4   5       79.83       71.75     11.13 o 
  10   4   5        0.40        2.25      8.68 o 
  11   4   5        6.85       18.71      9.26 o 
  12   4   5        0.39       11.90     12.21 o 
 -12   5   5       24.08       26.57     16.04 o 
 -11   5   5       37.13       34.26     10.53 o 
 -10   5   5      103.72      127.15     12.54 o 
  -9   5   5       15.98       13.76      6.01 o 
  -8   5   5      101.64      112.98     10.81 o 
  -7   5   5        2.34        3.37      4.92 o 
  -6   5   5       47.46       40.41      6.79 o 
  -5   5   5       18.96       16.54      5.66 o 
  -4   5   5       30.73       47.09      6.73 o 
  -3   5   5      695.47      746.70     15.39 o 
  -2   5   5      173.54      198.35     12.97 o 
  -1   5   5      672.19      662.17     21.35 o 
   0   5   5      321.95      302.08     15.25 o 
   1   5   5      362.23      342.99      9.90 o 
   2   5   5      522.63      498.39     16.48 o 
   3   5   5      124.83      134.92      9.37 o 
   4   5   5      265.60      256.45     11.77 o 
   5   5   5      242.83      252.81     12.22 o 
   6   5   5      197.14      197.96     11.86 o 
   7   5   5      122.69      116.31     10.11 o 
   8   5   5      132.06      168.52     24.42 o 
   9   5   5      147.95      146.04     24.68 o 
  10   5   5      219.79      245.98     29.47 o 
  11   5   5       69.91       88.30     14.73 o 
 -11   6   5        1.39        0.15      7.05 o 
 -10   6   5       44.89       44.99     12.36 o 
  -9   6   5       31.43       38.22      9.74 o 
  -8   6   5       79.48       80.26     13.22 o 
  -7   6   5       32.93       40.68     12.41 o 
  -6   6   5        0.09        0.00      5.57 o 
  -5   6   5        2.39        1.26      4.97 o 
  -4   6   5      389.91      393.12     20.46 o 
  -3   6   5       26.10       25.26      4.87 o 
  -2   6   5      392.54      397.31     12.42 o 
  -1   6   5       22.40       18.55      5.12 o 
   0   6   5        4.57        5.91      3.81 o 
   1   6   5       53.75       57.31      5.64 o 
   2   6   5       68.59       71.50      6.50 o 
   3   6   5      102.47       91.37     13.34 o 
   4   6   5        0.26        2.71      3.85 o 
   5   6   5       45.82       50.25      6.53 o 
   6   6   5       89.79       96.22     10.18 o 
   7   6   5       96.12      100.55     10.71 o 
   8   6   5       99.12      105.18     15.85 o 
   9   6   5       25.51       31.38     10.88 o 
  10   6   5      105.78       96.58     15.10 o 
  11   6   5        0.24        0.00      8.58 o 
 -10   7   5        9.34       14.57     18.16 o 
  -9   7   5       30.32       53.25      9.78 o 
  -8   7   5       57.43       52.85     14.30 o 
  -7   7   5       86.03       71.24     10.01 o 
  -6   7   5       68.67       68.29      9.73 o 
  -5   7   5      184.74      172.92     13.42 o 
  -4   7   5      133.70      144.93     14.48 o 
  -3   7   5       45.97       45.62      8.01 o 
  -2   7   5       11.96        9.99      5.40 o 
  -1   7   5        5.25        0.77      4.60 o 
   0   7   5        0.87        1.27      4.34 o 
   1   7   5        2.46        5.33      4.89 o 
   2   7   5       71.45       70.09      8.54 o 
   3   7   5      317.65      336.89     12.70 o 
   4   7   5      336.22      336.82     15.11 o 
   5   7   5      138.59      131.40     11.44 o 
   6   7   5      169.01      184.78     13.52 o 
   7   7   5      212.63      219.87     15.13 o 
   8   7   5      146.58      118.74     12.16 o 
   9   7   5       20.93       16.57      7.50 o 
  10   7   5       19.30        0.00     13.72 o 
  -8   8   5        5.94        7.71      7.17 o 
  -7   8   5        0.19        0.00      6.27 o 
  -6   8   5        7.76       10.36      7.21 o 
  -5   8   5       29.20       35.83      8.14 o 
  -4   8   5        0.51        0.00      6.01 o 
  -3   8   5       37.58       38.92     10.99 o 
  -2   8   5       35.70       23.43      6.83 o 
  -1   8   5        7.69        0.82      5.32 o 
   0   8   5      148.07      153.66     12.24 o 
   1   8   5      234.22      281.60     15.37 o 
   2   8   5       45.20       48.53     10.26 o 
   3   8   5       77.64      106.75     14.26 o 
   4   8   5      155.86      144.86     15.86 o 
   5   8   5      193.80      170.08     13.57 o 
   6   8   5       18.98       18.20      6.84 o 
   7   8   5        3.91        7.07      6.45 o 
   8   8   5        0.70        0.00      5.89 o 
  -7   9   5        0.80        0.00      8.85 o 
  -6   9   5        2.01        4.96      7.30 o 
  -5   9   5        2.68        4.62     12.26 o 
  -4   9   5       49.60       25.36     10.47 o 
  -3   9   5       72.76       90.71     14.41 o 
  -2   9   5       72.97       55.69     13.93 o 
  -1   9   5       32.25       34.37      9.59 o 
   0   9   5       68.41       57.08     19.59 o 
   1   9   5      183.94      155.18     49.77 o 
   2   9   5      115.54      101.44     24.49 o 
   3   9   5       30.14       25.36      9.30 o 
   4   9   5        3.29        3.26     17.16 o 
   5   9   5        2.45       15.27      9.21 o 
   6   9   5        2.82        3.33      9.22 o 
  -3  10   5       21.59        9.41     12.70 o 
  -2  10   5        8.43       15.04     11.76 o 
  -1  10   5       22.14       11.62     13.47 o 
   0  10   5        8.09        3.70      8.48 o 
   1  10   5        0.35        3.84      7.90 o 
   2  10   5       17.13        4.59      8.46 o 
   3  10   5       22.53       31.59     10.98 o 
 -11   0   6      234.83      257.93     24.63 o 
 -10   0   6        3.40       14.31      9.13 o 
  -9   0   6       78.90       58.32     13.37 o 
  -8   0   6       13.30       20.71      8.96 o 
  -7   0   6       22.70       33.80      9.66 o 
  -6   0   6      169.79      163.22      7.89 o 
  -5   0   6      393.99      393.69     10.67 o 
  -4   0   6      392.03      358.75      9.78 o 
  -3   0   6     1007.08     1018.44     17.65 o 
  -2   0   6        8.34        9.28      2.38 o 
  -1   0   6       11.80        9.73      4.04 o 
   0   0   6     6100.04     5914.43     59.80 o 
   1   0   6    18108.64    19202.05    195.53 o 
   2   0   6     9578.69     9967.36     92.64 o 
   3   0   6     2682.68     2715.19     34.64 o 
   4   0   6        4.40        2.47      3.35 o 
   5   0   6      583.72      618.75     19.78 o 
   6   0   6     1527.59     1508.45     49.09 o 
   7   0   6     2500.39     2398.69     47.23 o 
   8   0   6      493.69      515.86     21.35 o 
   9   0   6      440.52      464.20     27.47 o 
  10   0   6      599.48      644.08     32.87 o 
  11   0   6      443.65      415.57     22.36 o 
  12   0   6      334.52      333.73     22.88 o 
  13   0   6       81.53       98.95     20.50 o 
 -13   1   6        1.79        0.00      8.28 o 
 -12   1   6       18.56       12.12      7.72 o 
 -11   1   6       95.32       98.77     38.03 o 
 -10   1   6       32.16       43.00      9.54 o 
  -9   1   6      184.50      189.36     11.93 o 
  -8   1   6       26.51       21.36      5.46 o 
  -7   1   6       30.95       35.39      5.05 o 
  -6   1   6       80.32       81.49      5.48 o 
  -5   1   6      127.48      124.51      5.91 o 
  -4   1   6      308.51      354.90      8.34 o 
  -3   1   6     1631.50     1645.43     21.45 o 
  -2   1   6     3071.44     3089.16     25.57 o 
  -1   1   6     1091.58     1192.44     11.80 o 
   0   1   6        3.68        2.31      1.32 o 
   1   1   6        7.56        7.56      1.63 o 
   2   1   6      883.99      842.23     13.69 o 
   3   1   6        2.04        0.00      2.28 o 
   4   1   6      691.35      673.62     15.85 o 
   5   1   6      260.15      257.88     10.46 o 
   6   1   6       26.25       23.40      6.98 o 
   7   1   6      294.62      286.67     16.36 o 
   8   1   6      355.99      311.57     16.59 o 
   9   1   6       76.19       72.06     14.36 o 
  10   1   6        0.02        2.37      5.07 o 
  11   1   6       15.09       14.15      6.47 o 
  12   1   6        0.94       13.75      6.96 o 
  13   1   6        5.32        0.00      6.64 o 
 -13   2   6        5.13        8.89      8.68 o 
 -12   2   6        0.83        0.62      7.63 o 
 -11   2   6        0.93        6.86      6.60 o 
 -10   2   6       13.34        4.52      6.27 o 
  -9   2   6        0.60        0.00      5.75 o 
  -8   2   6      102.76      104.20      9.25 o 
  -7   2   6       33.35       29.99      5.02 o 
  -6   2   6       79.48       82.96      8.34 o 
  -5   2   6      969.90     1010.46     15.86 o 
  -4   2   6       20.66       13.56      2.85 o 
  -3   2   6     2326.05     2149.47     23.78 o 
  -2   2   6       30.38       37.37      3.03 o 
  -1   2   6      774.05      785.32     15.90 o 
   0   2   6        2.31        2.83      1.79 o 
   1   2   6      714.49      716.38     12.60 o 
   2   2   6       82.95       79.28      8.07 o 
   3   2   6     3077.98     2988.66     68.42 o 
   4   2   6     3383.90     3438.14     62.03 o 
   5   2   6     5301.54     5284.95     60.70 o 
   6   2   6     3554.56     3386.82     56.66 o 
   7   2   6     1858.05     1939.23     60.11 o 
   8   2   6     1195.27     1238.05     35.64 o 
   9   2   6      565.76      558.66     67.60 o 
  10   2   6      120.45      119.64     14.25 o 
  11   2   6      144.77      160.86     16.95 o 
  12   2   6       58.09       73.24     17.24 o 
  13   2   6       33.85       19.22      8.25 o 
 -13   3   6        0.21        0.00     11.23 o 
 -12   3   6        1.13        8.04      8.97 o 
 -11   3   6        5.10        1.78     11.48 o 
 -10   3   6        0.30        4.09      6.74 o 
  -9   3   6       12.65       11.48      5.57 o 
  -8   3   6       25.02       20.20      5.42 o 
  -7   3   6       93.51      102.04     11.71 o 
  -6   3   6       74.58       86.60      8.12 o 
  -5   3   6       22.92       26.96      6.35 o 
  -4   3   6       12.04       12.00      3.95 o 
  -3   3   6        6.35        4.40      1.84 o 
  -2   3   6      183.19      183.29     10.71 o 
  -1   3   6        0.68        1.66      2.15 o 
   0   3   6      586.35      592.29     11.95 o 
   1   3   6      889.22      869.19     24.52 o 
   2   3   6     1005.90      987.82     19.15 o 
   3   3   6       33.58       17.96      6.07 o 
   4   3   6     2009.83     2019.81     31.49 o 
   5   3   6      290.32      283.54     11.60 o 
   6   3   6       30.37       29.65      6.37 o 
   7   3   6       33.98       46.51     15.92 o 
   8   3   6      105.73      141.92     14.27 o 
   9   3   6        5.75        7.98      7.14 o 
  10   3   6       30.86       28.29      9.32 o 
  11   3   6       14.33       14.57      8.71 o 
  12   3   6        0.07        0.00      7.91 o 
 -12   4   6       41.24       33.90     28.81 o 
 -11   4   6       28.53       41.70     15.67 o 
 -10   4   6       21.28       25.01     12.63 o 
  -9   4   6        0.60        0.00      4.67 o 
  -8   4   6        1.05        0.00      4.71 o 
  -7   4   6        4.55        3.04      4.26 o 
  -6   4   6        1.51        3.90      5.26 o 
  -5   4   6        3.47        2.64      4.01 o 
  -4   4   6       26.30       37.82      5.84 o 
  -3   4   6      653.24      586.08     12.32 o 
  -2   4   6      715.05      763.86     14.55 o 
  -1   4   6      646.71      657.24     13.55 o 
   0   4   6      821.64      720.98     14.48 o 
   1   4   6     2640.18     2541.33     35.31 o 
   2   4   6     3222.42     3182.75     41.79 o 
   3   4   6      289.05      260.52     10.96 o 
   4   4   6      781.85      772.26     18.95 o 
   5   4   6      625.37      645.04     19.67 o 
   6   4   6      496.36      487.41     19.93 o 
   7   4   6      244.26      287.23     17.96 o 
   8   4   6       22.48       26.69     14.69 o 
   9   4   6      837.86      977.40     37.98 o 
  10   4   6      154.57      172.10     17.35 o 
  11   4   6      291.53      239.08     20.25 o 
  12   4   6       60.48       48.67     17.53 o 
 -11   5   6        1.67       10.03      9.01 o 
 -10   5   6       10.51        5.44      6.10 o 
  -9   5   6       24.77        9.21      6.02 o 
  -8   5   6       14.61        8.95      5.73 o 
  -7   5   6        0.69        0.00      4.16 o 
  -6   5   6      264.24      225.51     13.36 o 
  -5   5   6       79.25      103.16     11.66 o 
  -4   5   6      237.47      240.49     12.91 o 
  -3   5   6       20.54       10.22      3.64 o 
  -2   5   6     1118.22     1066.51     18.97 o 
  -1   5   6      857.52      796.30     16.30 o 
   0   5   6      126.48      133.11      9.07 o 
   1   5   6      299.04      255.44     10.99 o 
   2   5   6       14.70       12.30      4.50 o 
   3   5   6       19.68       23.10      5.51 o 
   4   5   6       61.22       45.08      6.57 o 
   5   5   6        1.26        1.49      4.06 o 
   6   5   6      222.26      199.71     21.85 o 
   7   5   6      224.37      222.13     14.19 o 
   8   5   6        3.24        0.00      5.28 o 
   9   5   6       13.34       10.03      7.29 o 
  10   5   6        0.05       15.41      8.23 o 
  11   5   6        9.28        8.56      8.21 o 
 -11   6   6        7.51       10.87      8.94 o 
 -10   6   6        1.38        0.00      6.04 o 
  -9   6   6       21.49       13.52      7.36 o 
  -8   6   6       58.38       52.22      8.96 o 
  -7   6   6       84.05       82.06     10.26 o 
  -6   6   6       22.53       26.49      6.86 o 
  -5   6   6      272.73      274.14     15.30 o 
  -4   6   6        3.94        8.44      5.26 o 
  -3   6   6      189.16      176.06     12.19 o 
  -2   6   6        4.35        5.61      3.97 o 
  -1   6   6      169.55      197.41     10.19 o 
   0   6   6      179.16      185.89     11.18 o 
   1   6   6       44.20       35.37      7.16 o 
   2   6   6      356.87      350.22     15.33 o 
   3   6   6      419.99      457.92     13.40 o 
   4   6   6      544.09      504.08     24.88 o 
   5   6   6      267.75      311.98     12.50 o 
   6   6   6      250.36      273.49     13.89 o 
   7   6   6      344.14      336.33     16.80 o 
   8   6   6      286.99      281.90     16.67 o 
   9   6   6       86.05       81.32     10.61 o 
  10   6   6       42.40       30.28      8.44 o 
 -10   7   6        2.41        0.48      7.50 o 
  -9   7   6        0.53        0.00      6.58 o 
  -8   7   6        3.32        0.00      5.96 o 
  -7   7   6       19.85       15.83      7.09 o 
  -6   7   6        7.38        5.67      6.06 o 
  -5   7   6        2.65        0.00      5.35 o 
  -4   7   6        2.22        6.00      5.55 o 
  -3   7   6       61.41       64.02     13.19 o 
  -2   7   6      152.00      149.46     10.05 o 
  -1   7   6      146.14      164.65     11.69 o 
   0   7   6       91.23      108.01     15.61 o 
   1   7   6      109.52      149.25     11.53 o 
   2   7   6       84.30      100.01     10.07 o 
   3   7   6      171.98      167.98     12.37 o 
   4   7   6       91.24       90.86      8.27 o 
   5   7   6       44.58       43.59      7.97 o 
   6   7   6       22.25       24.73      7.49 o 
   7   7   6        3.68       13.72      7.50 o 
   8   7   6        0.20        0.13      6.23 o 
   9   7   6       10.37       17.15      7.83 o 
  -8   8   6        3.14        0.00      7.23 o 
  -7   8   6        1.76       11.80      7.39 o 
  -6   8   6       53.52       58.61     13.21 o 
  -5   8   6        1.52        6.20      6.80 o 
  -4   8   6      132.50      128.54     12.73 o 
  -3   8   6       19.20       21.27      8.76 o 
  -2   8   6       86.49       91.34     13.57 o 
  -1   8   6       94.44      103.18     10.95 o 
   0   8   6       18.20       14.42      7.41 o 
   1   8   6      135.71      130.56     20.61 o 
   2   8   6       12.76       19.27      8.16 o 
   3   8   6      166.63      174.82     17.19 o 
   4   8   6      115.42      132.58     16.17 o 
   5   8   6       38.20       38.75     11.14 o 
   6   8   6       28.29       20.69      7.51 o 
   7   8   6       14.61       12.36     10.52 o 
   8   8   6       23.06       14.05      8.85 o 
  -6   9   6        9.17        5.42      7.42 o 
  -5   9   6        2.27        0.00      7.40 o 
  -4   9   6       27.07       26.64     10.77 o 
  -3   9   6       25.54       22.02     17.72 o 
  -2   9   6       13.73       28.38     10.44 o 
  -1   9   6       12.07        4.91      9.29 o 
   0   9   6        0.02        0.00      7.40 o 
   1   9   6       72.05       61.45     18.35 o 
   2   9   6       45.89       48.62     11.28 o 
   3   9   6       52.66       56.13     11.90 o 
   4   9   6       42.33       42.94     11.48 o 
   5   9   6        0.15        2.18      8.00 o 
   6   9   6        0.09        0.00      7.72 o 
  -3  10   6        3.07        2.50     10.01 o 
  -2  10   6       21.78        8.61     11.86 o 
  -1  10   6       37.87       26.45     15.36 o 
   0  10   6       32.25       18.37     12.98 o 
   1  10   6       25.72       59.52     17.02 o 
   2  10   6       12.23       13.00      8.88 o 
 -13   1   7        7.64       12.81     14.34 o 
 -12   1   7        0.87        5.77      7.50 o 
 -11   1   7       78.83       59.85     11.08 o 
 -10   1   7        0.45        0.00      5.93 o 
  -9   1   7       16.79        7.62      6.51 o 
  -8   1   7       43.75       38.63      6.57 o 
  -7   1   7       24.88       23.41      5.33 o 
  -6   1   7      572.33      519.06     11.59 o 
  -5   1   7       41.92       42.55      4.21 o 
  -4   1   7      542.97      504.48     15.59 o 
  -3   1   7     1347.32     1264.67     18.26 o 
  -2   1   7     1958.29     1965.78     19.07 o 
  -1   1   7     5140.58     5216.64     36.90 o 
   0   1   7     3528.53     3287.26     23.88 o 
   1   1   7     3255.61     3315.48     24.40 o 
   2   1   7     3123.02     3042.74     32.29 o 
   3   1   7     8899.18     8953.85     87.72 o 
   4   1   7     5123.68     4984.54     56.93 o 
   5   1   7     1234.27     1177.26     23.41 o 
   6   1   7     1306.06     1326.17     36.46 o 
   7   1   7      657.62      696.97     19.69 o 
   8   1   7     1109.50     1103.73     32.92 o 
   9   1   7      304.79      296.15     23.94 o 
  10   1   7      365.68      406.21     17.73 o 
  11   1   7      198.93      242.58     16.50 o 
  12   1   7       46.74       56.19      9.82 o 
  13   1   7       22.05       11.73      7.56 o 
 -13   2   7        6.61        6.69      9.12 o 
 -12   2   7        2.76        3.41      7.90 o 
 -11   2   7        2.49        8.69     10.90 o 
 -10   2   7       20.84       16.26      7.96 o 
  -9   2   7        0.29        0.00      4.92 o 
  -8   2   7       19.42        5.22     12.23 o 
  -7   2   7       12.30        3.74      4.11 o 
  -6   2   7        0.02        0.16      3.00 o 
  -5   2   7      379.04      389.75      9.97 o 
  -4   2   7      218.94      184.15     16.39 o 
  -3   2   7      638.28      637.39     11.79 o 
  -2   2   7       56.53       56.99      2.87 o 
  -1   2   7        2.85        0.00      1.76 o 
   0   2   7      224.49      256.42      6.66 o 
   1   2   7     1953.98     2071.84     27.93 o 
   2   2   7      467.64      483.58     13.03 o 
   3   2   7        6.51        2.50      2.90 o 
   4   2   7      378.84      394.26     13.06 o 
   5   2   7       14.49       23.39      5.12 o 
   6   2   7        2.72        0.00      3.63 o 
   7   2   7        7.39        9.69      5.83 o 
   8   2   7      177.76      193.71     26.80 o 
   9   2   7       51.54       31.98      9.32 o 
  10   2   7        0.09        0.00      5.59 o 
  11   2   7        2.99       10.92      6.29 o 
  12   2   7        2.37        1.03      6.63 o 
 -12   3   7        2.35        0.00      9.41 o 
 -11   3   7       13.98       15.83      8.94 o 
 -10   3   7        1.64        0.00      6.88 o 
  -9   3   7       53.22       59.06     22.02 o 
  -8   3   7       23.27       25.93     10.75 o 
  -7   3   7      122.59       99.71      9.02 o 
  -6   3   7      270.08      305.95     12.57 o 
  -5   3   7      709.47      719.48     24.24 o 
  -4   3   7      787.45      757.42     22.64 o 
  -3   3   7     1230.49     1199.28     14.04 o 
  -2   3   7     1853.87     1903.44     21.36 o 
  -1   3   7      609.23      642.13     12.66 o 
   0   3   7      358.58      320.80     18.09 o 
   1   3   7     1345.08     1373.36     20.42 o 
   2   3   7     2117.15     1989.01     33.98 o 
   3   3   7     3928.90     3722.86     57.97 o 
   4   3   7     1639.75     1612.48     28.42 o 
   5   3   7     1683.58     1741.49     44.95 o 
   6   3   7     1569.10     1554.56     29.80 o 
   7   3   7     1153.04     1168.28     32.73 o 
   8   3   7      940.22      954.26     30.71 o 
   9   3   7      513.71      509.74     23.61 o 
  10   3   7       10.73        9.90      8.03 o 
  11   3   7       27.97        7.02      8.36 o 
  12   3   7        8.62        8.39      8.83 o 
 -12   4   7        0.58        0.00      8.59 o 
 -11   4   7        0.66        0.86      8.19 o 
 -10   4   7       10.47        0.00      7.27 o 
  -9   4   7       98.68       99.84     12.91 o 
  -8   4   7      189.63      198.83     18.42 o 
  -7   4   7       76.55       76.58      8.56 o 
  -6   4   7       42.80       33.18     10.05 o 
  -5   4   7       14.07       15.24      4.90 o 
  -4   4   7      101.98      113.26     13.93 o 
  -3   4   7       11.85        9.46      3.10 o 
  -2   4   7       54.22       53.99      5.13 o 
  -1   4   7        8.03        7.25      3.56 o 
   0   4   7        0.90        2.00      2.91 o 
   1   4   7      191.10      194.89      9.86 o 
   2   4   7       89.86       99.86     11.91 o 
   3   4   7      448.83      461.02     14.69 o 
   4   4   7      392.85      381.70     14.00 o 
   5   4   7      101.69       88.29      8.42 o 
   6   4   7       16.40        6.96     10.30 o 
   7   4   7       59.68       67.08      8.79 o 
   8   4   7      282.08      294.06     19.57 o 
   9   4   7        1.23        0.00      5.52 o 
  10   4   7      130.82      112.16     23.07 o 
  11   4   7        8.36        0.22      7.65 o 
  12   4   7        8.62        1.13      8.46 o 
 -11   5   7       36.04       35.90     15.22 o 
 -10   5   7       46.03       41.85     11.07 o 
  -9   5   7       10.80        8.99      5.82 o 
  -8   5   7        9.64        9.95      5.67 o 
  -7   5   7        0.40        0.00      4.79 o 
  -6   5   7       11.49        7.15      5.49 o 
  -5   5   7       74.20       67.31      8.36 o 
  -4   5   7        6.66        5.68      4.64 o 
  -3   5   7      427.14      413.97     15.23 o 
  -2   5   7      472.83      449.45     12.35 o 
  -1   5   7     1487.44     1452.00     23.29 o 
   0   5   7     1595.87     1613.73     25.23 o 
   1   5   7     1402.84     1401.25     29.99 o 
   2   5   7     2319.47     2327.63     36.64 o 
   3   5   7      454.55      473.39     23.31 o 
   4   5   7      425.41      401.11     14.93 o 
   5   5   7      158.23      149.81     11.14 o 
   6   5   7      302.11      295.52     14.81 o 
   7   5   7      110.54      144.94     11.98 o 
   8   5   7       28.84       16.98      7.50 o 
   9   5   7      128.40      102.89     14.00 o 
  10   5   7      100.71      125.25     15.74 o 
  11   5   7      122.13      127.79     38.59 o 
 -10   6   7        0.10        3.79      6.79 o 
  -9   6   7        1.07        0.00      5.84 o 
  -8   6   7        4.77        0.00      5.97 o 
  -7   6   7        0.88        2.23      5.96 o 
  -6   6   7        1.29        4.33      7.68 o 
  -5   6   7      411.72      442.49     32.17 o 
  -4   6   7      234.37      236.13     20.55 o 
  -3   6   7      278.53      302.69     19.32 o 
  -2   6   7      503.75      484.25     30.94 o 
  -1   6   7      419.52      399.20     12.92 o 
   0   6   7      114.12      122.14     10.06 o 
   1   6   7       23.56       26.36      6.09 o 
   2   6   7       48.21       49.21      7.28 o 
   3   6   7       15.30        7.62      5.01 o 
   4   6   7       41.52       30.86     10.76 o 
   5   6   7       88.15       76.54      9.05 o 
   6   6   7       10.35       18.29      6.37 o 
   7   6   7        4.60        0.00     12.98 o 
   8   6   7        5.32        2.24      9.13 o 
   9   6   7        6.93        6.07      7.43 o 
  10   6   7        0.46        0.00      6.19 o 
  -9   7   7        8.63       15.08      8.00 o 
  -8   7   7       23.21       25.53      8.45 o 
  -7   7   7       67.33       68.73     12.87 o 
  -6   7   7      117.45      142.11     17.58 o 
  -5   7   7      167.13      176.91     14.19 o 
  -4   7   7      287.45      342.45     16.92 o 
  -3   7   7        0.65        3.35      5.54 o 
  -2   7   7        8.20        0.91      5.29 o 
  -1   7   7       51.66       50.20      8.00 o 
   0   7   7      248.20      251.87     14.15 o 
   1   7   7       57.53       61.89      8.54 o 
   2   7   7        2.60        0.15      5.04 o 
   3   7   7      114.40      125.38     15.96 o 
   4   7   7      357.16      407.57     14.18 o 
   5   7   7      428.07      379.45     26.97 o 
   6   7   7      326.69      352.31     18.06 o 
   7   7   7      156.08      157.53     13.91 o 
   8   7   7       54.69       47.74      9.51 o 
   9   7   7        7.76       14.29      7.43 o 
  -8   8   7       25.49       38.18     12.80 o 
  -7   8   7       48.30       45.13     10.06 o 
  -6   8   7        3.43        7.07      7.11 o 
  -5   8   7       22.69       20.57      8.04 o 
  -4   8   7        3.38        0.00      5.93 o 
  -3   8   7        5.22       10.66      7.19 o 
  -2   8   7       10.65        2.38      7.82 o 
  -1   8   7        0.38        0.98      6.40 o 
   0   8   7       77.98       63.00     13.17 o 
   1   8   7      294.61      326.91     24.12 o 
   2   8   7       29.36       13.44      6.73 o 
   3   8   7       41.03       51.82     13.80 o 
   4   8   7       17.17        8.51      8.25 o 
   5   8   7        7.92        4.84      7.54 o 
   6   8   7        0.55        0.89      7.74 o 
   7   8   7       40.09       26.03      8.52 o 
  -6   9   7        0.72        2.74      7.28 o 
  -5   9   7        5.15        0.00      8.99 o 
  -4   9   7       11.20        7.91      9.97 o 
  -3   9   7       23.79       23.51     10.01 o 
  -2   9   7       85.71      119.25     29.20 o 
  -1   9   7       93.49      110.61     26.61 o 
   0   9   7       28.08       22.80      8.18 o 
   1   9   7      219.41      216.87     39.64 o 
   2   9   7       15.80        6.64      8.59 o 
   3   9   7       36.40       27.31     10.74 o 
   4   9   7        6.42        8.72      8.86 o 
   5   9   7        0.72        8.42      9.00 o 
  -2  10   7       33.93       42.55     16.37 o 
  -1  10   7       34.44       38.77     15.46 o 
   0  10   7        0.82        3.18     10.74 o 
   1  10   7        0.04        0.00      7.66 o 
 -10   0   8       52.39       42.27     12.46 o 
  -9   0   8      223.79      217.97     21.27 o 
  -8   0   8      231.29      242.68     20.54 o 
  -7   0   8       41.14       34.43     10.25 o 
  -6   0   8      523.74      534.02     25.16 o 
  -5   0   8      533.02      534.36     17.21 o 
  -4   0   8     1349.17     1341.66     29.56 o 
  -3   0   8     2047.59     1794.82     24.40 o 
  -2   0   8     8743.91     8910.50     83.12 o 
  -1   0   8     8126.10     8178.05     77.23 o 
   0   0   8    20770.28    20590.78    291.59 o 
   1   0   8     2764.17     2700.68     33.08 o 
   2   0   8     6799.36     6530.92     82.75 o 
   3   0   8     1971.21     2001.09     36.92 o 
   4   0   8     1870.60     1895.06     30.50 o 
   5   0   8      595.18      587.61     23.16 o 
   6   0   8       35.31       29.27      7.06 o 
   7   0   8      470.61      465.59     20.23 o 
   8   0   8      115.80      116.55     13.37 o 
   9   0   8       86.21       74.82     17.41 o 
  10   0   8      211.69      201.25     18.49 o 
  11   0   8      166.55      146.81     23.62 o 
  12   0   8       63.13       54.13     17.70 o 
 -13   1   8       13.07       17.00     14.21 o 
 -12   1   8        9.22        1.46      8.13 o 
 -11   1   8        0.05        0.00      7.14 o 
 -10   1   8        0.09        0.28      7.61 o 
  -9   1   8       76.60       76.66     11.37 o 
  -8   1   8      181.60      166.04     10.95 o 
  -7   1   8       66.86       63.80      7.37 o 
  -6   1   8       17.70       22.53      4.00 o 
  -5   1   8      243.21      263.91      8.37 o 
  -4   1   8      178.58      168.95      6.85 o 
  -3   1   8      781.71      805.73     11.11 o 
  -2   1   8     1295.42     1273.72     13.85 o 
  -1   1   8     1172.64     1155.77     13.19 o 
   0   1   8       78.88       84.71      3.72 o 
   1   1   8      746.49      720.75      9.54 o 
   2   1   8     2647.14     2821.53     28.35 o 
   3   1   8      289.50      265.82      7.95 o 
   4   1   8       13.08        6.46      3.16 o 
   5   1   8       37.35       37.35      4.96 o 
   6   1   8       78.47       96.58      9.74 o 
   7   1   8       21.16       22.80      6.49 o 
   8   1   8      260.30      303.79     15.29 o 
   9   1   8       52.95       61.38     13.24 o 
  10   1   8       26.75       29.94      7.36 o 
  11   1   8        4.45        6.37      6.08 o 
  12   1   8        0.52        5.32      6.37 o 
 -12   2   8       13.34        1.58      8.49 o 
 -11   2   8       13.82        9.65     10.79 o 
 -10   2   8        1.27        6.22      7.02 o 
  -9   2   8       28.20       29.39      8.43 o 
  -8   2   8      168.28      177.07     15.11 o 
  -7   2   8      718.12      666.08     55.18 o 
  -6   2   8     1295.53     1226.03     35.02 o 
  -5   2   8     3300.09     3325.37     40.34 o 
  -4   2   8     3523.66     3405.25     35.51 o 
  -3   2   8     1211.45     1149.91     20.28 o 
  -2   2   8      127.82      122.18      4.22 o 
  -1   2   8      701.46      648.70      9.53 o 
   0   2   8     4064.19     3930.83     30.93 o 
   1   2   8     4343.91     4259.50     43.32 o 
   2   2   8      326.23      278.25     10.32 o 
   3   2   8     1533.98     1430.57     25.72 o 
   4   2   8     3113.82     2977.00     46.02 o 
   5   2   8     3693.77     3763.31     50.07 o 
   6   2   8     2915.10     2860.96     43.33 o 
   7   2   8      176.56      209.39     16.29 o 
   8   2   8      861.59      910.40     30.31 o 
   9   2   8       29.54       21.84      8.94 o 
  10   2   8       38.68       30.33      7.34 o 
  11   2   8        0.31        0.93      7.00 o 
  12   2   8        6.43       12.29      7.67 o 
 -12   3   8        0.66        0.00      9.34 o 
 -11   3   8       29.92        1.25      8.61 o 
 -10   3   8        1.18        0.00      6.76 o 
  -9   3   8       56.14       39.54      9.67 o 
  -8   3   8      249.80      253.20     18.16 o 
  -7   3   8      281.78      261.70     18.91 o 
  -6   3   8      164.74      152.13     10.42 o 
  -5   3   8      163.46      159.90     10.39 o 
  -4   3   8      185.93      176.18     10.29 o 
  -3   3   8        0.48        0.00      2.46 o 
  -2   3   8        2.19        5.42      2.47 o 
  -1   3   8      479.55      432.66      9.13 o 
   0   3   8        5.87        5.28      3.87 o 
   1   3   8      690.76      736.66     18.50 o 
   2   3   8      359.99      356.06     12.23 o 
   3   3   8       91.60       80.35      7.65 o 
   4   3   8       14.72       10.34      4.61 o 
   5   3   8        0.93        0.00      3.50 o 
   6   3   8        9.38       11.99      6.38 o 
   7   3   8      536.80      565.31     18.96 o 
   8   3   8       50.85       34.34      9.13 o 
   9   3   8      194.27      181.13     17.50 o 
  10   3   8        8.88        0.00      6.98 o 
  11   3   8       28.54       19.62     13.82 o 
  12   3   8        9.77        4.73      8.72 o 
 -12   4   8       22.98       27.95     16.53 o 
 -11   4   8       17.50       21.33      9.79 o 
 -10   4   8       52.16       46.77     11.34 o 
  -9   4   8       42.97       32.07     15.20 o 
  -8   4   8       17.97       29.33      7.09 o 
  -7   4   8       15.10       29.17      6.66 o 
  -6   4   8      218.19      211.31     13.70 o 
  -5   4   8      139.53      158.80     13.23 o 
  -4   4   8      291.54      269.44     15.36 o 
  -3   4   8      656.04      623.92     23.15 o 
  -2   4   8     2681.39     2614.08     31.65 o 
  -1   4   8     2839.51     2779.56     33.40 o 
   0   4   8     2714.91     2566.23     32.23 o 
   1   4   8     1734.54     1716.61     29.18 o 
   2   4   8     2277.91     2286.55     35.34 o 
   3   4   8      740.91      671.12     33.35 o 
   4   4   8      275.73      260.15     14.81 o 
   5   4   8      285.16      256.32     18.51 o 
   6   4   8      273.41      282.21     16.09 o 
   7   4   8      104.03       95.51     10.30 o 
   8   4   8       83.64       62.49     10.87 o 
   9   4   8       59.08       74.50     12.15 o 
  10   4   8       73.45       89.20     19.33 o 
  11   4   8       51.44       38.66     11.27 o 
 -11   5   8        0.02        2.16      8.10 o 
 -10   5   8        3.43        6.99      8.43 o 
  -9   5   8        5.63        6.89      6.38 o 
  -8   5   8       28.33       36.17      8.00 o 
  -7   5   8        0.08        0.00      6.41 o 
  -6   5   8       50.51       37.42      7.41 o 
  -5   5   8      250.52      280.04     25.55 o 
  -4   5   8      327.03      342.76     14.47 o 
  -3   5   8      128.63      126.46     10.59 o 
  -2   5   8       33.95       44.56      6.99 o 
  -1   5   8       13.34       15.21      4.98 o 
   0   5   8       11.36        5.25      3.90 o 
   1   5   8       36.62       39.78      6.29 o 
   2   5   8       94.30       81.54      8.33 o 
   3   5   8        9.47       15.31      5.53 o 
   4   5   8      258.70      268.86     13.98 o 
   5   5   8      146.86      161.40     11.95 o 
   6   5   8       46.86       39.29      7.46 o 
   7   5   8        0.04        0.00      4.70 o 
   8   5   8       16.36       17.64      6.75 o 
   9   5   8        1.68        2.29      6.52 o 
  10   5   8       30.38       23.64      9.88 o 
  11   5   8        4.30        3.30      8.61 o 
 -10   6   8        2.12        4.25     14.59 o 
  -9   6   8       46.67       28.59      8.17 o 
  -8   6   8      102.92       88.30     11.14 o 
  -7   6   8       76.58      105.41     19.50 o 
  -6   6   8       24.37       25.82      7.48 o 
  -5   6   8       59.31       55.84      8.65 o 
  -4   6   8      370.01      383.51     16.80 o 
  -3   6   8      358.93      365.84     16.21 o 
  -2   6   8      320.38      315.66     15.59 o 
  -1   6   8       35.77       29.99      7.55 o 
   0   6   8      354.76      353.32     23.49 o 
   1   6   8      189.27      233.78     13.28 o 
   2   6   8      504.14      449.56     16.68 o 
   3   6   8      605.40      612.32     19.58 o 
   4   6   8      375.52      350.23     15.41 o 
   5   6   8      232.26      229.82     15.95 o 
   6   6   8       78.81       68.74      9.65 o 
   7   6   8       84.49       62.98      9.45 o 
   8   6   8       85.83       75.87     16.36 o 
   9   6   8       22.82       23.43      9.50 o 
  10   6   8        5.38       10.77      9.23 o 
  -9   7   8        6.01       11.61      8.17 o 
  -8   7   8        5.00        5.18      7.21 o 
  -7   7   8       64.09       56.60     10.27 o 
  -6   7   8        7.28       12.61      7.09 o 
  -5   7   8       71.60       56.80     14.64 o 
  -4   7   8        4.61        0.00      5.86 o 
  -3   7   8       96.48      100.95     11.37 o 
  -2   7   8       78.89       72.19      9.62 o 
  -1   7   8       18.56       22.31      8.59 o 
   0   7   8       96.37      101.53     10.37 o 
   1   7   8       55.40       50.82     10.48 o 
   2   7   8       16.10       19.37      6.45 o 
   3   7   8       23.17       29.92      7.44 o 
   4   7   8       36.67       33.79      7.76 o 
   5   7   8       18.38        6.94      6.17 o 
   6   7   8       25.24        8.68      6.48 o 
   7   7   8       50.99       56.75      9.61 o 
   8   7   8       25.56       15.11      8.31 o 
   9   7   8       19.58       34.51      9.11 o 
  -7   8   8       12.67       13.66      8.43 o 
  -6   8   8       14.71       15.70      8.03 o 
  -5   8   8       29.96       36.86      9.15 o 
  -4   8   8      108.29      159.30     14.76 o 
  -3   8   8       94.97      118.96     13.63 o 
  -2   8   8       86.71      102.33     14.77 o 
  -1   8   8       20.55        8.89      9.17 o 
   0   8   8       18.13       19.99      6.93 o 
   1   8   8       48.57       66.27      9.82 o 
   2   8   8       33.97       48.24      8.89 o 
   3   8   8      170.52      167.15     17.37 o 
   4   8   8       56.31       57.72     12.15 o 
   5   8   8       16.91        9.10     13.70 o 
   6   8   8        9.44        8.42      8.06 o 
   7   8   8       16.83        2.20      8.07 o 
  -5   9   8        0.18        6.63      7.91 o 
  -4   9   8        3.46        0.00      8.44 o 
  -3   9   8        0.81        1.41      8.18 o 
  -2   9   8        0.52        4.57     11.20 o 
  -1   9   8        0.01        0.00      8.40 o 
   0   9   8        1.05        5.30      9.10 o 
   1   9   8       21.67        8.45     12.23 o 
   2   9   8       12.84        8.93      8.67 o 
   3   9   8        1.60        7.60      7.96 o 
   4   9   8        5.25        1.81      8.13 o 
   5   9   8        0.35        0.00     10.11 o 
 -12   1   9       32.80       28.38     14.80 o 
 -11   1   9       56.02       54.84     10.91 o 
 -10   1   9      199.93      211.47     17.67 o 
  -9   1   9      211.75      219.56     17.13 o 
  -8   1   9      242.92      255.46     20.59 o 
  -7   1   9      510.17      535.03     17.05 o 
  -6   1   9      660.73      608.27     16.92 o 
  -5   1   9      878.62      920.51     16.15 o 
  -4   1   9     2110.40     2047.55     27.15 o 
  -3   1   9     3694.24     3507.67     28.64 o 
  -2   1   9     2799.03     2745.66     24.05 o 
  -1   1   9     1541.85     1419.25     15.66 o 
   0   1   9     3815.22     3824.87     30.87 o 
   1   1   9     2436.79     2306.75     20.23 o 
   2   1   9     5041.25     5123.03     39.49 o 
   3   1   9      987.09      974.17     15.96 o 
   4   1   9      200.93      240.24      9.67 o 
   5   1   9      223.90      226.35     10.50 o 
   6   1   9       10.52       12.28      4.86 o 
   7   1   9      423.56      367.46     15.50 o 
   8   1   9       11.77       17.18      6.29 o 
   9   1   9        6.54        6.54      5.30 o 
  10   1   9       19.50       29.71      7.82 o 
  11   1   9       22.13       10.72      9.29 o 
  12   1   9        8.98        7.48      7.30 o 
 -12   2   9        4.91        6.52      8.68 o 
 -11   2   9        2.87        0.00      7.17 o 
 -10   2   9        1.47        0.00      6.57 o 
  -9   2   9        1.19        0.00      6.03 o 
  -8   2   9        0.37        6.94      8.10 o 
  -7   2   9       80.43       90.36     11.81 o 
  -6   2   9       22.31       33.46      6.12 o 
  -5   2   9        0.58        0.00      4.16 o 
  -4   2   9       16.71       26.25      4.20 o 
  -3   2   9       88.11       96.91      5.64 o 
  -2   2   9      229.94      210.98      6.38 o 
  -1   2   9        6.23        5.62      1.85 o 
   0   2   9        2.43        3.06      1.70 o 
   1   2   9      194.74      190.71      5.88 o 
   2   2   9      455.45      491.35     23.43 o 
   3   2   9      736.67      779.70     21.36 o 
   4   2   9      356.86      351.31     13.29 o 
   5   2   9       91.36       88.13     11.00 o 
   6   2   9        0.08        0.00      4.18 o 
   7   2   9        4.83        0.98      6.21 o 
   8   2   9      168.31      172.77     24.65 o 
   9   2   9       19.67        8.52      6.33 o 
  10   2   9        0.01        0.00      5.38 o 
  11   2   9        1.11        0.00      6.17 o 
  12   2   9        0.59        0.00      6.40 o 
 -12   3   9       11.00       25.08      9.98 o 
 -11   3   9        0.84        0.00      7.54 o 
 -10   3   9       12.17        8.43      8.41 o 
  -9   3   9      158.33      120.10     15.14 o 
  -8   3   9      229.55      243.50     18.47 o 
  -7   3   9      767.52      747.91     30.01 o 
  -6   3   9      702.22      710.10     19.46 o 
  -5   3   9     1183.46     1204.57     53.74 o 
  -4   3   9     1818.34     1684.61     29.55 o 
  -3   3   9     2232.13     2108.99     33.52 o 
  -2   3   9     2232.73     2214.05     34.92 o 
  -1   3   9      713.64      708.48     17.14 o 
   0   3   9       81.94       61.09      5.59 o 
   1   3   9      240.33      216.55      8.88 o 
   2   3   9      565.31      525.87     15.43 o 
   3   3   9     1113.74     1099.02     23.51 o 
   4   3   9      866.57      889.58     21.77 o 
   5   3   9     1276.43     1277.99     27.42 o 
   6   3   9      763.01      813.06     22.47 o 
   7   3   9       68.57       76.86     15.82 o 
   8   3   9      142.15      119.33     19.03 o 
   9   3   9        4.36        0.00      6.85 o 
  10   3   9        1.53        3.32      7.70 o 
  11   3   9       16.31        3.60      8.37 o 
 -11   4   9       10.72        0.00     16.69 o 
 -10   4   9       30.85       17.18      9.46 o 
  -9   4   9       18.63       28.61      9.61 o 
  -8   4   9       58.96       44.19     10.47 o 
  -7   4   9       59.31       45.21     12.45 o 
  -6   4   9      183.41      175.96     12.20 o 
  -5   4   9        2.53        6.89      4.55 o 
  -4   4   9      189.26      169.99     11.38 o 
  -3   4   9      385.52      392.79     14.63 o 
  -2   4   9      435.50      471.99     15.81 o 
  -1   4   9       97.43       92.44     11.27 o 
   0   4   9       91.66       87.98      7.19 o 
   1   4   9        8.79        4.48      4.11 o 
   2   4   9       41.23       39.81      6.12 o 
   3   4   9        9.56        6.33      4.40 o 
   4   4   9        4.69        1.72      4.27 o 
   5   4   9        0.30        2.23      4.45 o 
   6   4   9       50.23       37.59      7.22 o 
   7   4   9      243.47      210.80     14.37 o 
   8   4   9      326.05      358.84     38.31 o 
   9   4   9      116.40      151.91     39.40 o 
  10   4   9       22.93       11.36     13.26 o 
  11   4   9        0.26        0.00      8.33 o 
 -11   5   9       31.91       37.19     11.99 o 
 -10   5   9       71.54      108.68     15.77 o 
  -9   5   9       24.74       33.19     10.00 o 
  -8   5   9       87.43       88.16     10.82 o 
  -7   5   9        9.42        8.52      5.41 o 
  -6   5   9      251.80      207.02     13.98 o 
  -5   5   9       85.06       79.73     12.93 o 
  -4   5   9       39.73       29.89      7.04 o 
  -3   5   9      267.45      310.59     14.94 o 
  -2   5   9      706.84      690.32     20.35 o 
  -1   5   9     2256.69     2238.91     37.17 o 
   0   5   9     1362.90     1295.70     26.98 o 
   1   5   9     1260.01     1233.89     26.18 o 
   2   5   9     1162.71     1124.83     26.36 o 
   3   5   9      308.57      334.93     14.41 o 
   4   5   9        4.66        1.25      4.58 o 
   5   5   9       11.68        6.64      5.17 o 
   6   5   9        7.15        5.55      6.30 o 
   7   5   9        0.52        0.00      4.43 o 
   8   5   9       21.22       15.64     11.83 o 
   9   5   9       32.88       33.52      9.98 o 
  10   5   9       89.57       95.05     14.81 o 
 -10   6   9        0.49        0.00      8.10 o 
  -9   6   9        0.01        5.79      8.61 o 
  -8   6   9        0.06        0.00      5.63 o 
  -7   6   9        2.49        6.57      6.64 o 
  -6   6   9        0.12        0.00      5.66 o 
  -5   6   9       80.75       76.93     10.12 o 
  -4   6   9       13.55        2.52      5.39 o 
  -3   6   9        8.99       11.27      6.31 o 
  -2   6   9       38.98       42.25      9.39 o 
  -1   6   9       61.33       67.31      9.31 o 
   0   6   9       81.68       91.88      9.42 o 
   1   6   9      718.33      765.67     23.91 o 
   2   6   9      512.90      537.68     18.53 o 
   3   6   9      582.66      672.18     21.07 o 
   4   6   9      321.39      301.21     20.23 o 
   5   6   9      116.54      112.36     11.40 o 
   6   6   9       19.31       11.45      6.20 o 
   7   6   9        8.78        1.96      6.16 o 
   8   6   9       22.95       36.56     10.41 o 
   9   6   9        0.01        0.00      7.62 o 
  -8   7   9       27.18       20.30      8.33 o 
  -7   7   9      113.37      148.32     14.45 o 
  -6   7   9      112.20      124.91     13.15 o 
  -5   7   9      201.13      231.92     18.11 o 
  -4   7   9      244.55      245.90     17.64 o 
  -3   7   9      107.02      134.73     12.86 o 
  -2   7   9       48.74       56.89     14.23 o 
  -1   7   9        3.33        7.57      7.51 o 
   0   7   9      160.06      175.16     12.92 o 
   1   7   9        1.68        5.53      5.53 o 
   2   7   9       14.76       11.38      6.24 o 
   3   7   9       30.41       32.08     10.58 o 
   4   7   9      173.57      182.91     14.34 o 
   5   7   9      436.03      406.00     27.54 o 
   6   7   9      134.42      122.67     29.42 o 
   7   7   9       91.44       96.31     14.82 o 
   8   7   9        6.92       18.84      7.45 o 
  -7   8   9        8.45        3.05      7.79 o 
  -6   8   9        4.71       15.64      7.84 o 
  -5   8   9        2.22        0.00      6.86 o 
  -4   8   9       14.77       31.63      8.48 o 
  -3   8   9        7.27       13.07     11.10 o 
  -2   8   9       15.07       14.93      9.91 o 
  -1   8   9      138.82      144.15     27.19 o 
   0   8   9       24.60        4.97     12.74 o 
   1   8   9       19.40       17.23      7.30 o 
   2   8   9       47.79       34.95      8.80 o 
   3   8   9        8.91        7.69      6.70 o 
   4   8   9        4.89        4.33      7.50 o 
   5   8   9       13.93       10.97      8.18 o 
   6   8   9       35.87       24.32     10.20 o 
  -4   9   9        0.11        0.00      8.88 o 
  -3   9   9        9.99        3.99     13.40 o 
  -2   9   9       51.29       39.59     12.32 o 
  -1   9   9       80.14       78.57     15.35 o 
   0   9   9       85.27      105.30     16.07 o 
   1   9   9       41.81       48.32     16.44 o 
   2   9   9       31.21       40.20     10.74 o 
   3   9   9       32.11       23.60      9.86 o 
   4   9   9        3.17        0.00      7.32 o 
 -12   0  10      122.46       96.99     21.94 o 
 -11   0  10      250.76      264.26     31.59 o 
 -10   0  10      291.94      319.68     33.06 o 
  -9   0  10      237.04      244.11     17.78 o 
  -8   0  10      102.02      113.32     29.83 o 
  -7   0  10      150.39      138.08     13.33 o 
  -6   0  10      253.11      247.86     15.80 o 
  -5   0  10      249.63      247.88     13.86 o 
  -4   0  10      295.33      296.41     14.27 o 
  -3   0  10     1013.82      999.29     18.48 o 
  -2   0  10     3759.36     3786.15     43.96 o 
  -1   0  10     6255.60     6160.93     63.79 o 
   0   0  10     5774.35     5710.09     60.61 o 
   1   0  10      334.96      305.06     10.43 o 
   2   0  10      614.76      632.05     19.46 o 
   3   0  10      231.64      234.89     15.08 o 
   4   0  10       11.91        0.26      4.61 o 
   5   0  10       23.77       24.63      6.89 o 
   6   0  10     2050.20     2087.37     64.45 o 
   7   0  10      126.40      122.88     19.24 o 
   8   0  10      104.54       82.96     17.91 o 
   9   0  10      115.07      128.41     22.18 o 
  10   0  10      101.62      115.95     22.60 o 
  11   0  10       67.75       58.57     18.65 o 
  12   0  10       95.03      132.43     25.68 o 
 -12   1  10        4.90       33.24     15.36 o 
 -11   1  10        6.59        3.86      7.51 o 
 -10   1  10       33.97       15.33      9.50 o 
  -9   1  10      113.23      103.70     13.05 o 
  -8   1  10      128.69      136.37     14.52 o 
  -7   1  10      189.76      205.42     12.96 o 
  -6   1  10        0.70        0.50      4.91 o 
  -5   1  10      287.32      280.18     10.53 o 
  -4   1  10      746.96      786.46     16.33 o 
  -3   1  10      651.00      600.10     13.54 o 
  -2   1  10       68.01       66.01      4.11 o 
  -1   1  10       14.48       23.10      3.00 o 
   0   1  10        0.46        0.00      1.90 o 
   1   1  10      922.57      911.38     12.90 o 
   2   1  10      694.21      683.74     16.04 o 
   3   1  10     1220.26     1188.90     20.30 o 
   4   1  10      282.06      310.20     11.00 o 
   5   1  10        0.07        1.23      3.27 o 
   6   1  10       76.49       79.15      8.99 o 
   7   1  10      270.16      252.19     24.28 o 
   8   1  10      135.30      133.37     14.29 o 
   9   1  10      230.02      260.64     16.74 o 
  10   1  10       14.83       17.99      9.83 o 
  11   1  10        0.10        0.00      6.00 o 
  12   1  10        1.51        0.00      6.37 o 
 -12   2  10        8.08       25.18     10.07 o 
 -11   2  10        2.25        0.26      8.04 o 
 -10   2  10       27.03       22.00      9.13 o 
  -9   2  10      189.86      168.16     16.76 o 
  -8   2  10      456.19      478.13     30.74 o 
  -7   2  10     1827.18     1745.67     56.79 o 
  -6   2  10     1262.17     1313.02     34.77 o 
  -5   2  10     2248.91     2443.87     36.77 o 
  -4   2  10     1247.08     1163.52     19.15 o 
  -3   2  10     1063.10     1009.08     17.67 o 
  -2   2  10       40.16       39.54      3.51 o 
  -1   2  10      202.29      189.19      5.51 o 
   0   2  10       77.70       84.96      4.37 o 
   1   2  10      157.91      182.31      7.85 o 
   2   2  10       83.71       81.99      5.69 o 
   3   2  10      398.10      384.77     13.56 o 
   4   2  10     1027.45      978.74     30.58 o 
   5   2  10      465.25      486.77     84.23 o 
   6   2  10      274.26      282.67     15.76 o 
   7   2  10       69.51       58.42      8.55 o 
   8   2  10       41.58       26.09      7.07 o 
   9   2  10        4.78        0.00      5.15 o 
  10   2  10       13.42        7.15      6.39 o 
  11   2  10       32.20       24.97     12.33 o 
 -11   3  10       12.15        8.19      9.17 o 
 -10   3  10       24.82       32.78     11.06 o 
  -9   3  10       96.61       40.47     22.65 o 
  -8   3  10       12.96       11.65      8.92 o 
  -7   3  10       11.02       13.28      7.75 o 
  -6   3  10        6.17       21.40      5.62 o 
  -5   3  10      221.01      226.85     12.30 o 
  -4   3  10      371.98      376.75     14.23 o 
  -3   3  10      519.34      500.89     15.89 o 
  -2   3  10      262.93      293.36      9.40 o 
  -1   3  10      584.33      575.12     15.84 o 
   0   3  10       81.74       82.77      5.01 o 
   1   3  10       19.80       10.93      3.70 o 
   2   3  10      333.47      352.69     18.08 o 
   3   3  10       59.60       56.53      7.38 o 
   4   3  10        0.99        0.00      4.37 o 
   5   3  10       10.39        4.47      4.73 o 
   6   3  10       69.81       71.37     10.12 o 
   7   3  10      115.71      114.69     11.44 o 
   8   3  10       46.43       63.26     19.82 o 
   9   3  10       54.45       59.96     13.33 o 
  10   3  10        9.31        7.96      7.89 o 
  11   3  10        0.19        0.00      6.62 o 
 -11   4  10       57.77       63.54     25.75 o 
 -10   4  10      132.23      109.89     27.15 o 
  -9   4  10      139.13      118.74     15.68 o 
  -8   4  10       97.01      104.83     14.20 o 
  -7   4  10        2.21        9.88      5.46 o 
  -6   4  10      125.02      123.27     22.23 o 
  -5   4  10      323.27      314.79     14.24 o 
  -4   4  10      412.74      421.06     15.66 o 
  -3   4  10      523.21      579.58     18.09 o 
  -2   4  10      552.65      502.30     16.91 o 
  -1   4  10     2126.51     2033.11     28.86 o 
   0   4  10      935.86      940.05     18.98 o 
   1   4  10      576.97      567.47     17.12 o 
   2   4  10      299.91      337.09     13.77 o 
   3   4  10       37.91       37.69      7.04 o 
   4   4  10        3.34        3.87      4.63 o 
   5   4  10        6.09        2.22      4.55 o 
   6   4  10        7.40       12.78      5.72 o 
   7   4  10        0.77        3.50      7.13 o 
   8   4  10        3.90        0.00      5.58 o 
   9   4  10        7.20        7.59      7.76 o 
  10   4  10       29.56       16.28      9.04 o 
 -10   5  10        0.93        3.55      9.21 o 
  -9   5  10        0.02        0.00      7.46 o 
  -8   5  10        2.41        3.94      7.98 o 
  -7   5  10       55.76       40.53      8.15 o 
  -6   5  10       34.17       40.57      7.41 o 
  -5   5  10       14.25        5.63      5.57 o 
  -4   5  10       54.55       40.07      9.44 o 
  -3   5  10      124.47      137.18     13.15 o 
  -2   5  10      238.80      233.30     14.26 o 
  -1   5  10       18.28       31.38      7.38 o 
   0   5  10      542.47      564.77     15.60 o 
   1   5  10      143.63      170.84     11.89 o 
   2   5  10      220.25      235.92     34.10 o 
   3   5  10      207.16      194.14     13.20 o 
   4   5  10       60.97       53.17      8.50 o 
   5   5  10       49.23       47.03      8.15 o 
   6   5  10       17.04        4.45      5.60 o 
   7   5  10        0.03        0.00      5.42 o 
   8   5  10        1.53        9.34      6.65 o 
   9   5  10       12.16       12.69     10.46 o 
  10   5  10        5.31        4.10     10.32 o 
  -9   6  10       27.55       40.55     13.96 o 
  -8   6  10       89.37       85.15     12.50 o 
  -7   6  10       80.17       91.56     19.61 o 
  -6   6  10      167.59      158.32     19.40 o 
  -5   6  10      109.54      128.48     12.40 o 
  -4   6  10      182.58      222.14     16.16 o 
  -3   6  10      247.75      285.55     19.48 o 
  -2   6  10       65.40       54.50      8.82 o 
  -1   6  10      174.08      180.55     13.99 o 
   0   6  10       18.59       22.77      6.38 o 
   1   6  10       99.57       97.39     13.55 o 
   2   6  10      127.14      116.36     13.37 o 
   3   6  10      104.39      106.10     16.14 o 
   4   6  10       64.60       65.92      9.32 o 
   5   6  10       53.68       57.65      9.11 o 
   6   6  10       23.48       24.01      7.45 o 
   7   6  10       50.57       64.48     18.42 o 
   8   6  10        4.07        5.40      6.22 o 
   9   6  10       12.29        2.49      7.60 o 
  -8   7  10        0.03        0.50      7.83 o 
  -7   7  10        0.83        0.35      7.31 o 
  -6   7  10        3.70        6.09      8.91 o 
  -5   7  10        3.24       16.20      7.35 o 
  -4   7  10       16.92        7.69      6.60 o 
  -3   7  10       46.41       36.12      8.54 o 
  -2   7  10       58.84       71.86     10.14 o 
  -1   7  10       69.06       56.88     11.84 o 
   0   7  10        0.17        0.00      6.06 o 
   1   7  10      141.67      137.52     12.39 o 
   2   7  10       19.97       37.94      8.14 o 
   3   7  10       60.66       42.10      9.27 o 
   4   7  10       24.01       16.58      7.25 o 
   5   7  10        7.16        0.00      6.32 o 
   6   7  10       23.12       14.01      7.56 o 
   7   7  10        0.35       12.00     15.88 o 
   8   7  10        1.07       18.75      9.45 o 
  -6   8  10       12.37        9.02      8.35 o 
  -5   8  10       42.45       34.56      9.67 o 
  -4   8  10       34.72       37.47     12.51 o 
  -3   8  10       52.94       67.09     11.19 o 
  -2   8  10       31.94       45.72     11.59 o 
  -1   8  10       10.67       29.71     15.53 o 
   0   8  10      117.26       90.54     14.23 o 
   1   8  10       16.42       10.45      8.87 o 
   2   8  10       30.06       25.71      8.06 o 
   3   8  10        4.03        8.07      7.13 o 
   4   8  10       18.31        7.73      7.97 o 
   5   8  10       61.49       53.04     12.10 o 
   6   8  10       31.89       28.62     10.54 o 
  -3   9  10       19.69        4.18     13.14 o 
  -2   9  10       23.40       23.15     16.76 o 
  -1   9  10        9.24       22.52     10.68 o 
   0   9  10       13.34       22.02     10.81 o 
   1   9  10        2.80       18.29     10.61 o 
   2   9  10       12.56       17.60     12.74 o 
   3   9  10        9.31        5.59      8.89 o 
 -12   1  11       40.31       42.52     13.03 o 
 -11   1  11       75.17       32.68     15.99 o 
 -10   1  11      176.22      163.34     29.58 o 
  -9   1  11      181.45      189.47     17.61 o 
  -8   1  11      202.61      232.70     17.94 o 
  -7   1  11      221.05      247.18     19.81 o 
  -6   1  11      146.14      145.22      9.59 o 
  -5   1  11      239.05      241.04     10.64 o 
  -4   1  11      343.98      334.80      9.35 o 
  -3   1  11      430.51      402.70      9.95 o 
  -2   1  11      212.77      202.70      6.64 o 
  -1   1  11      638.41      723.39     19.07 o 
   0   1  11      285.49      265.04     11.10 o 
   1   1  11      526.10      512.40     12.20 o 
   2   1  11       19.49       22.24      5.19 o 
   3   1  11      236.22      233.32      8.87 o 
   4   1  11        5.66       11.78      3.45 o 
   5   1  11        1.79        0.00      3.38 o 
   6   1  11       32.21       41.68      6.97 o 
   7   1  11       49.37       27.19      7.16 o 
   8   1  11        6.33        2.29      5.32 o 
   9   1  11       17.87       24.40      7.38 o 
  10   1  11       43.34       65.81     18.91 o 
  11   1  11       51.77       32.76      9.18 o 
 -11   2  11        1.91        0.00      7.53 o 
 -10   2  11       21.81       14.09     16.22 o 
  -9   2  11       19.36       20.36      9.08 o 
  -8   2  11       36.58       27.49      9.27 o 
  -7   2  11       12.55        0.00      7.68 o 
  -6   2  11        8.26        4.27     14.54 o 
  -5   2  11        5.26        3.12      4.70 o 
  -4   2  11       13.66       15.37      4.28 o 
  -3   2  11        4.05        6.34      3.11 o 
  -2   2  11      143.10      127.28      5.61 o 
  -1   2  11       63.64       50.16      4.13 o 
   0   2  11       43.69       44.39      3.59 o 
   1   2  11      424.35      458.78     10.34 o 
   2   2  11      327.86      326.68      9.66 o 
   3   2  11       72.91       66.82     12.13 o 
   4   2  11       40.04       47.91      5.91 o 
   5   2  11      134.89      118.62      9.16 o 
   6   2  11        5.39        0.39      4.02 o 
   7   2  11      159.91      168.52     12.02 o 
   8   2  11       26.97       26.35      7.58 o 
   9   2  11       19.38       18.47      7.19 o 
  10   2  11        2.01        6.54      6.97 o 
  11   2  11        0.06        6.68      7.89 o 
 -11   3  11       33.71        4.61     10.16 o 
 -10   3  11       12.36       14.43      8.61 o 
  -9   3  11       85.09       78.65     13.17 o 
  -8   3  11      168.08      152.42     26.63 o 
  -7   3  11      629.66      618.58     25.94 o 
  -6   3  11      612.47      647.26     25.88 o 
  -5   3  11      528.22      525.03     17.29 o 
  -4   3  11      655.48      629.65     23.03 o 
  -3   3  11       68.45       66.05      7.76 o 
  -2   3  11       29.65       36.53      6.18 o 
  -1   3  11      198.03      199.80      6.18 o 
   0   3  11       36.19       35.56      5.08 o 
   1   3  11       60.77       62.75      6.74 o 
   2   3  11       65.05       62.59     12.10 o 
   3   3  11       61.33       79.81      8.61 o 
   4   3  11      249.30      275.12     17.45 o 
   5   3  11      193.47      196.82     13.40 o 
   6   3  11      127.77      138.55     18.00 o 
   7   3  11        2.31        2.74      5.24 o 
   8   3  11        6.83        9.63      7.26 o 
   9   3  11       18.29       11.50      6.79 o 
  10   3  11        2.53        0.00      5.99 o 
  11   3  11        1.39        3.25      7.31 o 
 -10   4  11        0.12        0.00      7.98 o 
  -9   4  11       11.94       24.66      9.33 o 
  -8   4  11        2.42        8.95      8.64 o 
  -7   4  11       54.61       41.36     10.22 o 
  -6   4  11        1.23        8.38      5.18 o 
  -5   4  11      190.81      191.27     15.60 o 
  -4   4  11      813.24      798.72     21.98 o 
  -3   4  11      700.69      749.94     23.56 o 
  -2   4  11      326.21      306.60     14.49 o 
  -1   4  11        0.15        2.76      5.07 o 
   0   4  11       36.57       27.69      6.10 o 
   1   4  11      149.66      149.98      9.71 o 
   2   4  11      190.04      175.05     11.87 o 
   3   4  11       45.18       32.86      6.82 o 
   4   4  11        7.80        0.00      4.58 o 
   5   4  11       14.77        0.04      4.68 o 
   6   4  11        9.66       17.80      6.36 o 
   7   4  11       13.58       12.68      6.51 o 
   8   4  11       24.28       10.16      6.38 o 
   9   4  11        5.47        0.69      9.90 o 
  10   4  11        9.20        9.94      8.70 o 
 -10   5  11       69.55       55.94     12.86 o 
  -9   5  11       63.95       68.03     14.16 o 
  -8   5  11       67.90       67.10     15.48 o 
  -7   5  11        0.96       15.46      7.80 o 
  -6   5  11        6.20        7.49      6.12 o 
  -5   5  11        2.69        5.50      5.18 o 
  -4   5  11       38.00       41.87     10.19 o 
  -3   5  11      262.64      270.35     15.54 o 
  -2   5  11      257.54      268.09     15.64 o 
  -1   5  11     1374.50     1410.99     32.74 o 
   0   5  11      235.58      290.47     14.01 o 
   1   5  11      300.93      287.02     20.46 o 
   2   5  11       20.70       14.04      6.13 o 
   3   5  11       21.93       11.68      5.53 o 
   4   5  11       13.74        9.81      8.26 o 
   5   5  11       75.60       52.92      8.75 o 
   6   5  11        0.70        3.11      5.82 o 
   7   5  11       17.89       24.56      8.09 o 
   8   5  11       32.13       40.82      9.09 o 
   9   5  11       73.76       48.27     21.99 o 
  -9   6  11       34.60       14.68     19.35 o 
  -8   6  11       33.80       53.72     12.60 o 
  -7   6  11       60.30       68.82     11.66 o 
  -6   6  11       22.66       27.91      8.13 o 
  -5   6  11        3.36        2.64      6.39 o 
  -4   6  11       30.96       15.63      6.37 o 
  -3   6  11       72.05       77.34     10.33 o 
  -2   6  11       11.78       13.40      6.82 o 
  -1   6  11        0.41        0.82      5.67 o 
   0   6  11      292.55      306.33     20.76 o 
   1   6  11      203.02      178.56     13.09 o 
   2   6  11      281.26      299.71     26.63 o 
   3   6  11      142.04      178.76     13.97 o 
   4   6  11        1.53        1.74      6.93 o 
   5   6  11        3.33        0.00      5.56 o 
   6   6  11       76.55       74.02     10.53 o 
   7   6  11       41.18       46.59      9.49 o 
   8   6  11       46.21       46.11     10.00 o 
  -7   7  11      112.41      122.60     14.43 o 
  -6   7  11      116.06      135.15     14.35 o 
  -5   7  11      128.43      153.84     14.84 o 
  -4   7  11      128.15      147.35     14.17 o 
  -3   7  11       72.57       65.06     18.67 o 
  -2   7  11        0.55        5.45      8.64 o 
  -1   7  11       43.88       42.66     20.10 o 
   0   7  11       38.41       25.69     15.95 o 
   1   7  11        0.84        0.00      7.52 o 
   2   7  11       88.44      124.10     12.43 o 
   3   7  11      149.28      126.57     12.60 o 
   4   7  11      150.81      143.58     16.20 o 
   5   7  11       93.99       84.08     11.33 o 
   6   7  11       30.07       30.52      9.03 o 
   7   7  11       29.84       35.66     11.19 o 
  -5   8  11       53.39       67.23     23.02 o 
  -4   8  11       85.24       96.95     12.71 o 
  -3   8  11       94.51      112.16     13.63 o 
  -2   8  11       71.49       89.65     27.83 o 
  -1   8  11       25.29       18.49      9.95 o 
   0   8  11       10.76       20.68     16.43 o 
   1   8  11        9.11        8.43     11.63 o 
   2   8  11       37.11       28.50      8.60 o 
   3   8  11       25.67       15.42      7.90 o 
   4   8  11        0.14        0.00      6.94 o 
   5   8  11        0.28        0.00      8.21 o 
  -2   9  11       65.46       91.94     18.67 o 
  -1   9  11       78.87       85.55     15.53 o 
   0   9  11       66.99       65.37     19.05 o 
   1   9  11       25.46       33.76     12.48 o 
 -11   0  12       56.33       47.37     19.24 o 
 -10   0  12       63.04       69.31     19.21 o 
  -9   0  12       13.20        7.14     12.53 o 
  -8   0  12       18.95       14.07     17.18 o 
  -7   0  12        6.85        3.46      7.28 o 
  -6   0  12        5.71        5.31     15.01 o 
  -5   0  12        4.33        0.60      5.99 o 
  -4   0  12       26.78       50.63      8.63 o 
  -3   0  12       48.70       29.06      6.96 o 
  -2   0  12      335.32      354.04     11.88 o 
  -1   0  12      230.72      241.65     10.24 o 
   0   0  12       64.54       60.26      7.71 o 
   1   0  12      138.14      145.95      9.21 o 
   2   0  12      416.26      446.89     13.96 o 
   3   0  12      332.98      339.63     16.87 o 
   4   0  12       51.04       56.29      9.57 o 
   5   0  12     1241.04     1305.77     35.39 o 
   6   0  12      208.50      163.85     22.04 o 
   7   0  12       22.17        0.00      8.82 o 
   8   0  12      442.58      437.17     32.68 o 
   9   0  12      383.68      419.08     36.88 o 
  10   0  12      318.12      348.13     35.83 o 
  11   0  12      181.52      233.16     31.73 o 
 -11   1  12       27.63       23.13     11.93 o 
 -10   1  12       18.62       15.74     13.93 o 
  -9   1  12       50.05       40.76      9.38 o 
  -8   1  12        4.94        3.02      6.08 o 
  -7   1  12        4.41        0.62      5.63 o 
  -6   1  12        0.38        8.73      5.72 o 
  -5   1  12       57.64       47.67      7.01 o 
  -4   1  12       51.15       47.35      6.09 o 
  -3   1  12       87.42       83.48      6.03 o 
  -2   1  12       50.68       43.73      4.04 o 
  -1   1  12       86.07       73.15      4.93 o 
   0   1  12      171.67      184.89      6.82 o 
   1   1  12      214.27      218.06      8.37 o 
   2   1  12      870.09      875.82     15.97 o 
   3   1  12      550.08      508.17     14.39 o 
   4   1  12      182.25      179.87      9.37 o 
   5   1  12      170.11      156.44     10.39 o 
   6   1  12        0.18        3.45      4.34 o 
   7   1  12      456.29      504.07     19.53 o 
   8   1  12      173.01      164.64     18.42 o 
   9   1  12       93.03       98.93     14.37 o 
  10   1  12        5.69        1.67     12.54 o 
  11   1  12       26.01       29.28     11.08 o 
 -11   2  12       16.89       12.69     10.01 o 
 -10   2  12       73.94       82.62     13.96 o 
  -9   2  12       90.18      111.33     19.09 o 
  -8   2  12      165.74      180.02     28.10 o 
  -7   2  12      228.00      152.60     16.50 o 
  -6   2  12      185.14      192.66     31.17 o 
  -5   2  12      101.89      136.64     11.59 o 
  -4   2  12      126.81      127.08      8.46 o 
  -3   2  12       28.88       36.44      4.66 o 
  -2   2  12       20.08       22.53      3.95 o 
  -1   2  12      244.24      237.82      7.44 o 
   0   2  12      450.06      439.19     12.86 o 
   1   2  12       94.56       98.54      5.94 o 
   2   2  12       13.93       19.21      3.88 o 
   3   2  12       32.00       49.59      7.33 o 
   4   2  12      519.80      487.47     24.56 o 
   5   2  12      364.55      384.62     14.05 o 
   6   2  12      956.09      990.26     23.21 o 
   7   2  12      133.68      139.91     11.36 o 
   8   2  12       60.16       63.18     10.47 o 
   9   2  12        6.90        1.76      6.08 o 
  10   2  12        1.54        5.81      6.89 o 
 -11   3  12        3.40       15.02      9.59 o 
 -10   3  12        4.84        0.00      8.21 o 
  -9   3  12       23.13        8.95      8.91 o 
  -8   3  12       41.88       40.07     10.84 o 
  -7   3  12        9.06        0.16      7.52 o 
  -6   3  12       61.33       70.14     13.93 o 
  -5   3  12       47.26       48.69      7.58 o 
  -4   3  12       14.42       21.96      5.96 o 
  -3   3  12      364.45      329.25     13.92 o 
  -2   3  12       14.54       16.08      4.66 o 
  -1   3  12      156.65      151.99     12.45 o 
   0   3  12        0.72        2.70      2.74 o 
   1   3  12      126.15      114.40      7.37 o 
   2   3  12      189.00      190.60     10.01 o 
   3   3  12      366.98      352.62     14.87 o 
   4   3  12      269.97      312.68     16.43 o 
   5   3  12       90.64       72.76      9.74 o 
   6   3  12       17.85       15.34      7.79 o 
   7   3  12       31.07       26.51      6.30 o 
   8   3  12       36.68       40.37     10.19 o 
   9   3  12       18.04       11.94      7.61 o 
  10   3  12        5.34        7.75      7.73 o 
 -10   4  12       22.79       47.97     12.53 o 
  -9   4  12       29.34       29.99     15.73 o 
  -8   4  12       13.83        9.37      8.26 o 
  -7   4  12       13.80        0.39      7.52 o 
  -6   4  12       20.00       24.46     10.53 o 
  -5   4  12       13.90       11.61      6.17 o 
  -4   4  12       75.82       79.29     13.67 o 
  -3   4  12       14.42        1.79      5.32 o 
  -2   4  12      308.75      337.82     15.39 o 
  -1   4  12       11.34        6.65      5.76 o 
   0   4  12      235.06      287.20     13.33 o 
   1   4  12      154.72      150.52     10.04 o 
   2   4  12      120.88      126.59     23.82 o 
   3   4  12       73.12       60.62      9.77 o 
   4   4  12       20.57       13.68      5.89 o 
   5   4  12        4.94        0.26      4.77 o 
   6   4  12        1.41        0.00      5.47 o 
   7   4  12       18.68       21.05      7.64 o 
   8   4  12       65.64       53.51     11.53 o 
   9   4  12      105.63       82.48     36.84 o 
  -9   5  12       11.02       14.98     10.37 o 
  -8   5  12       12.66        6.82      8.25 o 
  -7   5  12       16.93       32.71     10.73 o 
  -6   5  12       12.92        4.93      5.93 o 
  -5   5  12        3.77        6.86      5.82 o 
  -4   5  12        6.02        5.15      5.39 o 
  -3   5  12        3.36        3.43      5.97 o 
  -2   5  12        8.95        0.00      5.79 o 
  -1   5  12       55.25       44.88     13.83 o 
   0   5  12        1.43        0.00      7.60 o 
   1   5  12       12.69       10.07      5.74 o 
   2   5  12        1.44        1.78      5.09 o 
   3   5  12       12.96       14.41      5.85 o 
   4   5  12        0.91        0.00      4.46 o 
   5   5  12        2.35        1.21      5.18 o 
   6   5  12       79.64       71.77     10.21 o 
   7   5  12       82.56       65.72     10.24 o 
   8   5  12       98.95      106.97     13.24 o 
   9   5  12       47.59       43.32     11.62 o 
  -8   6  12       21.38       28.61     10.61 o 
  -7   6  12       42.65       64.36     13.43 o 
  -6   6  12       52.91       50.30      9.38 o 
  -5   6  12       40.37       42.58      8.89 o 
  -4   6  12       15.77       13.39      6.89 o 
  -3   6  12       10.86        5.13      8.08 o 
  -2   6  12       16.67        9.45     11.36 o 
  -1   6  12      176.74      190.96     15.06 o 
   0   6  12        6.13        9.02      7.81 o 
   1   6  12        4.65        4.32      7.23 o 
   2   6  12        2.94        7.74      5.67 o 
   3   6  12        1.39        0.00      5.02 o 
   4   6  12       78.53       65.53      9.71 o 
   5   6  12       47.27       51.51      9.56 o 
   6   6  12      134.11      133.30     15.97 o 
   7   6  12       56.14       64.55     14.25 o 
   8   6  12       34.59       41.76     10.06 o 
  -7   7  12        8.29        5.47      8.53 o 
  -6   7  12       12.35        6.10      7.93 o 
  -5   7  12        4.05       14.98      7.93 o 
  -4   7  12        1.20        0.00      6.48 o 
  -3   7  12       14.48        0.00      7.66 o 
  -2   7  12       13.37        0.00      7.43 o 
  -1   7  12        0.42        0.00      8.20 o 
   0   7  12        0.01        0.00      6.89 o 
   1   7  12        0.50        0.00      7.56 o 
   2   7  12        0.69        0.00     10.67 o 
   3   7  12       13.77        0.00      6.32 o 
   4   7  12       59.95       61.51     10.50 o 
   5   7  12       40.21       46.56      9.94 o 
   6   7  12       38.81       29.81      8.75 o 
  -4   8  12       14.75       19.69      8.87 o 
  -3   8  12        8.83        8.35      7.84 o 
  -2   8  12        7.55        7.42     15.90 o 
  -1   8  12        3.68        8.31      9.59 o 
   0   8  12       22.70       18.79     10.90 o 
   1   8  12       25.52       16.06      9.93 o 
   2   8  12       22.11       15.43     10.61 o 
   3   8  12       28.85       27.30      9.16 o 
   4   8  12       45.15       57.79     10.79 o 
 -11   1  13        8.89       11.48     11.22 o 
 -10   1  13       15.62       29.20     12.19 o 
  -9   1  13        1.07        9.50      7.67 o 
  -8   1  13       12.77        4.61      6.54 o 
  -7   1  13        0.37        0.00      5.61 o 
  -6   1  13        0.53        3.67      6.22 o 
  -5   1  13       31.08       40.61      6.47 o 
  -4   1  13        4.17        4.34      4.33 o 
  -3   1  13       11.96       11.81      3.77 o 
  -2   1  13        6.70        8.79      3.58 o 
  -1   1  13      121.41      140.59      6.63 o 
   0   1  13      267.81      279.12      8.83 o 
   1   1  13       53.85       32.64      4.47 o 
   2   1  13       10.88        8.92      3.53 o 
   3   1  13       78.72       84.05      7.74 o 
   4   1  13      355.75      295.31     13.25 o 
   5   1  13      117.74      149.52     17.14 o 
   6   1  13      318.94      347.66     17.88 o 
   7   1  13      191.21      227.70     19.36 o 
   8   1  13      328.05      330.49     23.78 o 
   9   1  13      234.53      266.64     27.80 o 
  10   1  13      141.95      120.46     20.17 o 
 -10   2  13        8.41        0.63     10.21 o 
  -9   2  13       32.10       39.33      9.85 o 
  -8   2  13        0.01        2.55     12.26 o 
  -7   2  13        0.05        0.00      6.36 o 
  -6   2  13        0.69        5.76      6.06 o 
  -5   2  13       11.31        1.91      9.79 o 
  -4   2  13       59.47       58.35      8.24 o 
  -3   2  13      182.63      196.21     11.19 o 
  -2   2  13        2.73        0.00      3.44 o 
  -1   2  13       57.14       54.80      6.29 o 
   0   2  13       18.01       23.57      5.88 o 
   1   2  13       18.64       17.58      3.88 o 
   2   2  13       27.08       20.36      4.22 o 
   3   2  13       51.08       43.06      6.15 o 
   4   2  13       26.22       43.69      7.96 o 
   5   2  13        2.73        4.63      4.88 o 
   6   2  13        0.70        7.05      5.10 o 
   7   2  13       28.22       30.46      7.06 o 
   8   2  13      149.97      162.83     19.86 o 
   9   2  13       43.43       20.45      8.27 o 
  10   2  13        3.34        0.00      6.26 o 
 -10   3  13        5.36        1.82      9.72 o 
  -9   3  13       15.20        7.34     16.06 o 
  -8   3  13       43.58       27.88     17.06 o 
  -7   3  13      120.82      149.83     17.52 o 
  -6   3  13       90.95      109.75     25.86 o 
  -5   3  13        2.28        5.66      7.75 o 
  -4   3  13        0.75        0.00      4.05 o 
  -3   3  13      118.68      117.58     10.66 o 
  -2   3  13       80.68       74.99     15.71 o 
  -1   3  13      113.44      115.68     10.53 o 
   0   3  13       70.49       59.52      5.04 o 
   1   3  13       32.08       47.58      6.69 o 
   2   3  13       10.35        6.76      5.29 o 
   3   3  13      332.69      323.43     13.30 o 
   4   3  13      183.66      201.22     11.86 o 
   5   3  13      805.70      889.48     22.02 o 
   6   3  13      242.19      212.92     16.00 o 
   7   3  13      127.56      134.87     11.71 o 
   8   3  13      154.99      169.63     20.81 o 
   9   3  13      126.53      148.37     22.17 o 
  -9   4  13       12.17        0.12     11.67 o 
  -8   4  13        0.50        0.00      7.90 o 
  -7   4  13        2.56       15.26     17.34 o 
  -6   4  13       38.46       38.40     12.89 o 
  -5   4  13       44.08       35.62     18.24 o 
  -4   4  13       23.18       15.89      6.71 o 
  -3   4  13       53.48       59.80      8.66 o 
  -2   4  13       87.68       83.80      9.87 o 
  -1   4  13        3.42        0.00      5.07 o 
   0   4  13       97.03      110.92     11.79 o 
   1   4  13      169.02      173.78     11.05 o 
   2   4  13      299.38      292.65     18.53 o 
   3   4  13      182.83      172.89     13.22 o 
   4   4  13       91.20       92.88     10.51 o 
   5   4  13       27.13       19.96      6.88 o 
   6   4  13       47.32       34.69      8.51 o 
   7   4  13        0.12        0.00      7.33 o 
   8   4  13        3.26        9.75      6.48 o 
   9   4  13        0.00        1.17      7.42 o 
  -9   5  13        9.93       12.72     10.11 o 
  -8   5  13        0.37        8.84     12.33 o 
  -7   5  13       20.40       22.56     10.76 o 
  -6   5  13       25.61       31.74     20.92 o 
  -5   5  13        9.82        9.88      6.64 o 
  -4   5  13       73.23       50.66      9.13 o 
  -3   5  13       80.83       81.67     10.78 o 
  -2   5  13       98.16       99.64     14.05 o 
  -1   5  13       99.48       95.87     11.07 o 
   0   5  13       95.23       95.12     11.77 o 
   1   5  13       64.63       58.87     11.47 o 
   2   5  13       47.19       42.93     10.20 o 
   3   5  13       77.46       87.16     10.48 o 
   4   5  13       28.31       27.41      7.75 o 
   5   5  13       11.71       15.11      6.86 o 
   6   5  13       19.69       15.37      7.45 o 
   7   5  13       42.02       21.83      9.55 o 
   8   5  13       78.45       77.53     11.73 o 
  -7   6  13        2.41        1.88      8.78 o 
  -6   6  13        1.22        8.42      7.04 o 
  -5   6  13       13.17        5.06      7.41 o 
  -4   6  13       78.85       79.05     11.57 o 
  -3   6  13       44.35       58.03     10.35 o 
  -2   6  13       19.71       22.12      8.10 o 
  -1   6  13        0.18        2.97      6.86 o 
   0   6  13        5.19       15.88      9.03 o 
   1   6  13        9.37        9.41      7.76 o 
   2   6  13        4.95        0.87      5.89 o 
   3   6  13        3.28        8.17      6.54 o 
   4   6  13       20.13       22.15      7.49 o 
   5   6  13       24.22       22.20      7.81 o 
   6   6  13       64.61       79.43     11.38 o 
   7   6  13       37.14       33.68      8.81 o 
  -6   7  13       21.61       10.44     12.14 o 
  -5   7  13       31.88       22.44      9.00 o 
  -4   7  13       13.80        4.54      7.61 o 
  -3   7  13        4.08        4.75      7.42 o 
  -2   7  13        0.85        3.30      7.28 o 
  -1   7  13        9.97        0.00      7.21 o 
   0   7  13        2.59        6.02      9.40 o 
   1   7  13       16.74       15.47     15.18 o 
   2   7  13       55.15       59.37     12.52 o 
   3   7  13       38.92       40.48     10.76 o 
   4   7  13       49.83       53.77     10.48 o 
   5   7  13       50.28       67.22     10.89 o 
  -3   8  13        0.50        0.00      7.38 o 
  -2   8  13        1.13        0.00     10.55 o 
  -1   8  13        3.80        0.00      9.65 o 
   0   8  13       24.24       35.66     12.63 o 
   1   8  13       37.43       32.26     16.23 o 
   2   8  13       43.81       47.30     13.59 o 
 -10   0  14        3.49        4.79     16.27 o 
  -9   0  14        7.66       16.69     15.29 o 
  -8   0  14        2.14       12.91     13.19 o 
  -7   0  14       60.20       21.66     14.31 o 
  -6   0  14      138.30      145.12     16.53 o 
  -5   0  14       46.54       74.28     17.62 o 
  -4   0  14        1.00        5.56      6.49 o 
  -3   0  14      209.06      172.24     14.27 o 
  -2   0  14      503.24      504.21     19.96 o 
  -1   0  14     1644.40     1629.83     29.25 o 
   0   0  14     1727.63     1741.22     30.58 o 
   1   0  14      250.67      228.59     17.02 o 
   2   0  14        1.77        0.21      5.37 o 
   3   0  14       20.20       27.11      7.97 o 
   4   0  14      282.16      308.76     19.98 o 
   5   0  14      572.43      488.76     25.86 o 
   6   0  14      534.62      628.70     37.72 o 
   7   0  14      514.94      568.62     37.79 o 
   8   0  14      288.92      292.57     33.03 o 
   9   0  14      203.26      126.52     23.83 o 
  10   0  14      110.71       61.93     19.56 o 
 -10   1  14        0.40        0.00     10.02 o 
  -9   1  14       51.07       72.95     14.61 o 
  -8   1  14       20.72       24.27      8.12 o 
  -7   1  14        9.45        0.00      6.25 o 
  -6   1  14        0.38        1.64      5.96 o 
  -5   1  14      236.34      224.72     21.46 o 
  -4   1  14      186.46      173.13     15.42 o 
  -3   1  14      742.02      755.12     17.69 o 
  -2   1  14        4.63        5.56      3.53 o 
  -1   1  14       13.46       14.95      3.50 o 
   0   1  14       16.97       14.36      4.08 o 
   1   1  14      121.54      139.43      9.48 o 
   2   1  14      256.70      265.73     10.33 o 
   3   1  14      191.55      191.84     11.27 o 
   4   1  14       22.82       21.28      5.45 o 
   5   1  14      348.46      338.45     17.50 o 
   6   1  14       73.00       61.62     15.99 o 
   7   1  14        9.81       13.39      7.96 o 
   8   1  14        0.75        4.77      7.87 o 
   9   1  14        0.28        0.00      8.11 o 
  10   1  14        2.21        0.00      8.29 o 
 -10   2  14        0.57        1.47      8.97 o 
  -9   2  14        0.52        5.78      7.86 o 
  -8   2  14       14.69       23.21      8.44 o 
  -7   2  14       66.04       83.44     26.34 o 
  -6   2  14      116.22      108.42     12.37 o 
  -5   2  14      170.35      189.47     18.14 o 
  -4   2  14        3.51        0.00      5.42 o 
  -3   2  14      111.74      129.18      9.15 o 
  -2   2  14      104.48      122.38      9.03 o 
  -1   2  14      224.52      185.96     10.39 o 
   0   2  14       25.60       25.37      4.73 o 
   1   2  14      417.13      376.27     11.69 o 
   2   2  14     1371.98     1378.40     38.04 o 
   3   2  14     1041.51     1016.45     19.62 o 
   4   2  14      467.62      462.55     15.50 o 
   5   2  14      774.92      856.55     21.70 o 
   6   2  14      550.86      521.68     25.64 o 
   7   2  14      378.43      402.63     17.68 o 
   8   2  14      160.04      180.68     24.00 o 
   9   2  14      118.92      137.83     24.56 o 
  -9   3  14        6.63       12.87     11.23 o 
  -8   3  14       16.79       17.16     10.46 o 
  -7   3  14       33.68       15.99     20.43 o 
  -6   3  14       26.26       28.61      8.37 o 
  -5   3  14        8.37        7.99      6.85 o 
  -4   3  14      214.54      211.87     14.39 o 
  -3   3  14      157.78      151.71     12.24 o 
  -2   3  14        6.69        0.07      4.91 o 
  -1   3  14      243.01      246.80     24.36 o 
   0   3  14      397.70      389.82     15.68 o 
   1   3  14      330.38      329.69     12.21 o 
   2   3  14      268.48      232.77     11.86 o 
   3   3  14       68.86       68.48      8.76 o 
   4   3  14       35.32       45.60      6.95 o 
   5   3  14       14.48       18.68      5.97 o 
   6   3  14        5.41        5.61      5.70 o 
   7   3  14        0.48        6.71      6.15 o 
   8   3  14        0.34        6.74      6.41 o 
   9   3  14        0.33        2.60      7.56 o 
  -9   4  14        7.30       19.92     10.49 o 
  -8   4  14        0.40        3.34      9.41 o 
  -7   4  14        8.37        0.00      9.13 o 
  -6   4  14       21.80       36.78     10.91 o 
  -5   4  14        4.20       11.72      8.71 o 
  -4   4  14        6.33        0.37      6.03 o 
  -3   4  14       55.90       61.36      9.25 o 
  -2   4  14      375.28      358.08     17.16 o 
  -1   4  14      248.14      271.86     16.27 o 
   0   4  14      366.72      402.75     17.74 o 
   1   4  14      262.85      287.67     16.49 o 
   2   4  14       79.79      108.64      9.23 o 
   3   4  14      163.32      126.22     14.45 o 
   4   4  14       12.12       21.39      7.37 o 
   5   4  14      235.90      244.11     14.29 o 
   6   4  14      118.20      120.02     13.75 o 
   7   4  14      179.99      196.89     14.60 o 
   8   4  14      167.33      161.35     14.08 o 
  -8   5  14        0.15        4.57      9.39 o 
  -7   5  14        0.84       11.83      9.34 o 
  -6   5  14       11.68       22.66     10.72 o 
  -5   5  14       36.32       51.49     10.18 o 
  -4   5  14       79.15       71.61     17.29 o 
  -3   5  14       88.65       99.41     11.49 o 
  -2   5  14      208.55      193.46     15.34 o 
  -1   5  14       66.80       81.29     10.99 o 
   0   5  14        6.74        9.24      7.02 o 
   1   5  14        2.16        0.56      6.53 o 
   2   5  14        0.02        7.39      6.36 o 
   3   5  14       70.79       64.28      9.56 o 
   4   5  14       19.86        9.37      6.54 o 
   5   5  14       60.65       61.53     10.31 o 
   6   5  14       14.22        9.90      7.54 o 
   7   5  14        3.59        8.41      7.75 o 
  -7   6  14       23.38       36.39     11.96 o 
  -6   6  14       31.89       51.57     12.58 o 
  -5   6  14       26.84        8.54      8.01 o 
  -4   6  14        5.61       15.59      7.87 o 
  -3   6  14       10.65        0.00      7.00 o 
  -2   6  14        0.55        2.18      6.56 o 
  -1   6  14       16.43       23.71      8.57 o 
   0   6  14       16.94       29.68     10.56 o 
   1   6  14       18.70       60.19     16.16 o 
   2   6  14       98.27       94.49     14.88 o 
   3   6  14      114.76       88.91     12.28 o 
   4   6  14      158.81      189.13     23.16 o 
   5   6  14       74.92       79.97     11.42 o 
   6   6  14       68.35       51.63     10.56 o 
  -5   7  14        2.51        3.29      8.11 o 
  -4   7  14        0.85        3.91      8.15 o 
  -3   7  14        4.95        7.48      8.02 o 
  -2   7  14       16.96       20.62      9.31 o 
  -1   7  14       23.22       34.62     11.49 o 
   0   7  14       54.82       71.97     14.33 o 
   1   7  14       36.04       33.83     24.12 o 
   2   7  14       40.64       23.09     10.22 o 
   3   7  14       43.81       38.14     12.65 o 
   4   7  14       17.92       12.41      8.35 o 
  -9   1  15        4.38        7.46     10.99 o 
  -8   1  15        7.61        6.17      7.85 o 
  -7   1  15        3.09        0.00      6.70 o 
  -6   1  15       15.16       22.33      9.61 o 
  -5   1  15       22.11       19.37      7.31 o 
  -4   1  15      128.34      158.44     10.61 o 
  -3   1  15      317.33      283.57     12.61 o 
  -2   1  15      210.06      236.75     11.56 o 
  -1   1  15      454.66      488.70     21.98 o 
   0   1  15      476.29      478.62     12.76 o 
   1   1  15      518.84      500.07     13.33 o 
   2   1  15      961.66      982.23     21.59 o 
   3   1  15      990.52     1035.41     31.05 o 
   4   1  15      725.71      729.83     21.88 o 
   5   1  15      248.09      224.36     23.23 o 
   6   1  15      139.76      118.95     12.35 o 
   7   1  15      335.94      378.24     24.94 o 
   8   1  15      338.06      361.67     30.70 o 
   9   1  15      180.90      197.75     29.04 o 
  -9   2  15        0.07        9.57      8.61 o 
  -8   2  15        5.55        2.51      7.33 o 
  -7   2  15        7.28        5.91      7.38 o 
  -6   2  15        0.43        0.00      6.23 o 
  -5   2  15       14.80       12.69      9.04 o 
  -4   2  15        0.58        0.00      5.69 o 
  -3   2  15      263.21      295.95     20.12 o 
  -2   2  15       21.37       12.50      7.61 o 
  -1   2  15       32.18       44.00      6.77 o 
   0   2  15        7.07        6.98      5.12 o 
   1   2  15        0.54        2.70      3.91 o 
   2   2  15        0.05        0.00      4.13 o 
   3   2  15       68.74       59.05      7.41 o 
   4   2  15       12.75       12.84      6.30 o 
   5   2  15        6.90        8.08      5.38 o 
   6   2  15        3.34        0.00      5.11 o 
   7   2  15        0.42        0.83      5.44 o 
   8   2  15        0.05        3.21      7.08 o 
   9   2  15        0.48       15.36     10.03 o 
  -9   3  15        3.02        0.00      8.79 o 
  -8   3  15        1.05        0.00      8.63 o 
  -7   3  15       12.51       11.89      8.14 o 
  -6   3  15       71.42       82.65     11.14 o 
  -5   3  15       97.77      100.88     12.02 o 
  -4   3  15       19.62       18.21      9.13 o 
  -3   3  15       96.94      118.55     25.93 o 
  -2   3  15      184.94      178.32     13.37 o 
  -1   3  15      254.55      280.14     15.84 o 
   0   3  15      135.42      135.16     12.36 o 
   1   3  15      149.31      168.17     10.44 o 
   2   3  15      370.95      409.23     14.66 o 
   3   3  15      553.53      490.51     16.20 o 
   4   3  15      468.88      539.41     17.86 o 
   5   3  15      713.46      686.76     20.74 o 
   6   3  15      411.65      451.98     29.18 o 
   7   3  15      198.78      223.38     15.44 o 
   8   3  15       69.29       66.39     10.23 o 
  -8   4  15        3.19        0.00      9.52 o 
  -7   4  15        0.23        8.39     10.60 o 
  -6   4  15        4.54        6.40      9.64 o 
  -5   4  15       51.05       39.67     11.17 o 
  -4   4  15       51.50       82.26     39.47 o 
  -3   4  15        0.00        0.00      5.72 o 
  -2   4  15        0.83        7.82      5.89 o 
  -1   4  15        1.79        1.70      5.85 o 
   0   4  15       39.13       52.22      9.03 o 
   1   4  15       99.24      112.12     14.85 o 
   2   4  15      102.08       68.89      8.27 o 
   3   4  15      144.79      171.22     11.89 o 
   4   4  15        5.10        3.43      5.43 o 
   5   4  15        0.42        4.93      5.54 o 
   6   4  15       21.94       22.83      7.08 o 
   7   4  15       13.03        8.70      6.99 o 
  -7   5  15        0.66        2.10      9.35 o 
  -6   5  15        1.41        9.97     10.36 o 
  -5   5  15       10.72        0.00      8.40 o 
  -4   5  15       10.36       20.51      8.05 o 
  -3   5  15       46.44       48.40      9.49 o 
  -2   5  15       42.54       38.15      8.69 o 
  -1   5  15      330.37      342.80     22.66 o 
   0   5  15      417.08      389.03     19.85 o 
   1   5  15      305.64      342.66     28.59 o 
   2   5  15      182.56      185.25     19.50 o 
   3   5  15       49.03       53.24     18.73 o 
   4   5  15       71.42       84.51     11.25 o 
   5   5  15       36.11       21.41      8.27 o 
   6   5  15       46.51       54.29     17.80 o 
  -6   6  15       12.34       31.28     25.07 o 
  -5   6  15       21.72       27.54     11.59 o 
  -4   6  15       77.86       58.93     11.21 o 
  -3   6  15       85.52       96.42     13.00 o 
  -2   6  15       40.04       38.95      9.69 o 
  -1   6  15       45.51       65.21     11.07 o 
   0   6  15       25.41       24.88     10.50 o 
   1   6  15       12.26        0.00      7.41 o 
   2   6  15        9.75       23.64     10.45 o 
   3   6  15       18.12        5.19      9.09 o 
   4   6  15       27.11       18.19      8.38 o 
   5   6  15        1.64        2.45      8.30 o 
  -3   7  15       19.42       22.40      9.39 o 
  -2   7  15        9.03        4.82      8.52 o 
  -1   7  15        1.29        1.89      9.43 o 
   0   7  15        0.80        9.05     17.41 o 
   1   7  15        3.24        9.40     10.39 o 
   2   7  15       27.13        8.15      9.96 o 
  -9   0  16        4.15        8.40     17.07 o 
  -8   0  16        4.89        5.28     14.52 o 
  -7   0  16        4.07        5.60     14.17 o 
  -6   0  16      100.63       80.05     19.49 o 
  -5   0  16        7.61        1.87      7.62 o 
  -4   0  16      599.12      661.32     31.89 o 
  -3   0  16      150.40      111.19     13.57 o 
  -2   0  16      319.28      356.28     43.56 o 
  -1   0  16      678.89      728.20     37.68 o 
   0   0  16     1692.13     1761.39     41.31 o 
   1   0  16     2017.76     2141.23     47.17 o 
   2   0  16      572.79      558.09     38.05 o 
   3   0  16      219.71      273.46     34.18 o 
   4   0  16      286.02      312.92     25.31 o 
   5   0  16      183.60      157.44     17.12 o 
   6   0  16       45.82       44.40     15.95 o 
   7   0  16        5.22        0.00     11.20 o 
   8   0  16       20.06       29.35     15.64 o 
  -9   1  16        7.21        1.37     11.54 o 
  -8   1  16        3.00        0.00      9.76 o 
  -7   1  16        5.64        3.21      7.51 o 
  -6   1  16        5.44       12.94      7.58 o 
  -5   1  16       13.34       15.31      7.23 o 
  -4   1  16        6.69        9.06      6.74 o 
  -3   1  16      142.39      161.73     11.12 o 
  -2   1  16       55.10       61.28      9.03 o 
  -1   1  16        2.27        3.75      6.01 o 
   0   1  16        5.31        0.00      5.48 o 
   1   1  16        0.25        0.00      4.44 o 
   2   1  16        0.87        0.65      4.70 o 
   3   1  16      135.08      167.77     11.59 o 
   4   1  16      243.58      242.01     13.93 o 
   5   1  16       67.39       55.84      9.51 o 
   6   1  16        0.81        5.81      6.38 o 
   7   1  16       29.72       27.44     10.99 o 
   8   1  16       52.00       30.91     11.44 o 
  -8   2  16       40.43       34.43      9.73 o 
  -7   2  16       98.74       75.97     11.82 o 
  -6   2  16      170.09      187.72     19.17 o 
  -5   2  16      182.00      194.66     14.94 o 
  -4   2  16      103.20      100.61     17.76 o 
  -3   2  16      227.76      259.88     34.36 o 
  -2   2  16      305.64      312.10     24.37 o 
  -1   2  16      458.09      428.33     18.92 o 
   0   2  16      281.46      300.06     13.63 o 
   1   2  16      103.71      103.31     12.36 o 
   2   2  16      243.38      247.38     13.17 o 
   3   2  16      257.63      264.49     13.73 o 
   4   2  16      581.80      542.59     22.84 o 
   5   2  16      565.67      575.56     22.09 o 
   6   2  16      507.52      579.14     34.93 o 
   7   2  16      246.82      251.74     22.72 o 
   8   2  16       95.11      102.37     28.85 o 
  -8   3  16       11.01       19.53      9.52 o 
  -7   3  16        1.91        0.00      7.81 o 
  -6   3  16        3.77        9.67      8.30 o 
  -5   3  16        0.05        7.62      9.30 o 
  -4   3  16        0.74        1.45      8.45 o 
  -3   3  16        0.01        0.00      7.21 o 
  -2   3  16        4.81        8.35      6.79 o 
  -1   3  16        5.85        2.20      6.23 o 
   0   3  16        2.78        5.10      6.21 o 
   1   3  16        0.05        0.00      4.69 o 
   2   3  16       50.28       48.29      8.42 o 
   3   3  16       45.79       62.77     10.25 o 
   4   3  16       63.34       64.75      8.51 o 
   5   3  16        0.80        0.00      5.32 o 
   6   3  16       41.97       24.53      7.16 o 
   7   3  16       66.15       64.10      9.80 o 
  -7   4  16        6.42        9.01     10.11 o 
  -6   4  16        3.43        7.42     11.46 o 
  -5   4  16       30.17        4.47      9.52 o 
  -4   4  16      113.28      122.19     18.72 o 
  -3   4  16      189.57      204.65     19.26 o 
  -2   4  16      213.65      269.07     17.15 o 
  -1   4  16      225.19      245.09     16.44 o 
   0   4  16      327.25      355.07     18.97 o 
   1   4  16      435.47      503.14     26.35 o 
   2   4  16      500.14      495.99     25.52 o 
   3   4  16      182.51      175.08     12.94 o 
   4   4  16      122.02      127.17     16.49 o 
   5   4  16       23.80       16.50      6.88 o 
   6   4  16        8.06        2.70     10.24 o 
  -6   5  16       18.30        7.72     10.37 o 
  -5   5  16        5.21       13.27     10.69 o 
  -4   5  16        8.36       12.51     10.01 o 
  -3   5  16       24.06       30.13     10.56 o 
  -2   5  16       47.34       47.29     15.89 o 
  -1   5  16       37.56       44.51     10.04 o 
   0   5  16        0.20        0.00      6.85 o 
   1   5  16        5.56        1.01      8.68 o 
   2   5  16       34.28       22.84     10.34 o 
   3   5  16       17.45       27.82     10.86 o 
   4   5  16       69.85       72.86      9.40 o 
   5   5  16       21.52       29.13      7.66 o 
  -4   6  16       52.71       56.11     15.15 o 
  -3   6  16       47.57       52.75     11.95 o 
  -2   6  16       36.74       29.42     11.86 o 
  -1   6  16       39.81       39.97     10.70 o 
   0   6  16       32.25       29.33     10.86 o 
   1   6  16       24.13       29.37     11.29 o 
   2   6  16       52.74       35.64     11.98 o 
   3   6  16       55.41       57.39     14.23 o 
  -8   1  17       45.29       32.18     13.90 o 
  -7   1  17       64.50       70.97     13.66 o 
  -6   1  17       93.01       85.47     11.81 o 
  -5   1  17       59.76       74.13     11.03 o 
  -4   1  17      278.93      320.93     17.96 o 
  -3   1  17      328.17      322.89     21.82 o 
  -2   1  17      482.68      492.52     19.96 o 
  -1   1  17      374.60      377.74     16.98 o 
   0   1  17      260.67      309.37     16.37 o 
   1   1  17      436.76      431.48     15.26 o 
   2   1  17      266.53      273.30     14.12 o 
   3   1  17      180.20      194.25     14.86 o 
   4   1  17       79.84       69.10     10.88 o 
   5   1  17       36.66       28.75     14.12 o 
   6   1  17       40.26       33.75      8.44 o 
   7   1  17       22.76       17.90     10.12 o 
  -8   2  17        1.79        0.00      8.86 o 
  -7   2  17        1.14        6.18      9.14 o 
  -6   2  17       17.44       15.07      9.51 o 
  -5   2  17        0.60       13.80      9.98 o 
  -4   2  17        0.01        5.65      8.81 o 
  -3   2  17        0.02        7.74      8.33 o 
  -2   2  17       13.17        9.63      7.92 o 
  -1   2  17       12.58        9.62      6.14 o 
   0   2  17        1.33        0.00      5.03 o 
   1   2  17       38.45       29.76      7.75 o 
   2   2  17       62.12       79.11     16.73 o 
   3   2  17       87.85       85.58      9.20 o 
   4   2  17       14.47       10.62      8.89 o 
   5   2  17        0.29        4.96      6.39 o 
   6   2  17        0.07        0.64      6.66 o 
   7   2  17        2.57        0.00      7.41 o 
  -7   3  17       56.04       74.71     15.33 o 
  -6   3  17      125.42      147.86     29.97 o 
  -5   3  17      293.51      298.59     24.23 o 
  -4   3  17      221.17      203.44     20.63 o 
  -3   3  17      121.65      137.69     17.22 o 
  -2   3  17      126.98      134.82     16.88 o 
  -1   3  17       87.14       91.79     11.47 o 
   0   3  17       99.46       71.34     10.28 o 
   1   3  17       95.94       92.58     11.54 o 
   2   3  17      223.34      180.09     42.77 o 
   3   3  17      171.02      184.04     14.74 o 
   4   3  17      111.94      102.08     12.33 o 
   5   3  17       61.88       77.31     14.56 o 
   6   3  17       55.70       70.81     15.44 o 
  -6   4  17        2.75        6.91     11.42 o 
  -5   4  17        0.00        1.54     22.60 o 
  -4   4  17        5.37       15.28     10.47 o 
  -3   4  17       76.53      102.50     16.61 o 
  -2   4  17       44.82       33.38      9.06 o 
  -1   4  17        5.27        9.34      7.26 o 
   0   4  17        5.27        8.97      7.34 o 
   1   4  17        2.88        5.00      8.30 o 
   2   4  17        7.84       19.29      9.72 o 
   3   4  17        3.29        2.99      9.24 o 
   4   4  17        5.57        4.85      6.15 o 
   5   4  17        2.87        6.19      6.49 o 
  -5   5  17        5.45       17.80     25.56 o 
  -4   5  17       24.43       21.37     11.04 o 
  -3   5  17       78.83       94.95     16.27 o 
  -2   5  17      163.72      197.71     16.70 o 
  -1   5  17      206.69      225.78     17.30 o 
   0   5  17      196.32      161.74     22.51 o 
   1   5  17      159.76      209.59     47.04 o 
   2   5  17      100.74      110.46     48.79 o 
   3   5  17       11.54       24.94     11.01 o 
   4   5  17        6.88       22.84     11.77 o 
  -2   6  17        9.37        8.41      8.93 o 
  -1   6  17        0.23        1.52      8.48 o 
   0   6  17       21.11       11.04     10.49 o 
   1   6  17       84.42       76.66     15.70 o 
  -7   0  18       23.14        7.38     16.58 o 
  -6   0  18       27.29       24.98     17.49 o 
  -5   0  18       17.17       35.06     18.40 o 
  -4   0  18      105.62      106.02     15.15 o 
  -3   0  18      187.59      176.58     24.88 o 
  -2   0  18      364.92      373.88     29.70 o 
  -1   0  18      423.23      409.92     31.07 o 
   0   0  18      227.19      349.56     31.73 o 
   1   0  18      262.32      235.46     18.89 o 
   2   0  18       38.64       44.28     23.27 o 
   3   0  18       24.49       38.15     24.93 o 
   4   0  18        3.89        3.75      7.91 o 
   5   0  18       28.95       32.73     17.53 o 
   6   0  18       53.21       38.03     16.76 o 
  -7   1  18       11.98        3.84     11.69 o 
  -6   1  18        0.63        0.09      8.21 o 
  -5   1  18        5.76        9.45      8.34 o 
  -4   1  18       45.33       63.01     13.03 o 
  -3   1  18       44.56       55.85     12.74 o 
  -2   1  18       30.60       19.04      9.28 o 
  -1   1  18        0.75        5.34      7.95 o 
   0   1  18       52.55       39.94     10.19 o 
   1   1  18       61.83       57.63      9.59 o 
   2   1  18       87.09      104.46     13.20 o 
   3   1  18       46.80       54.96     11.34 o 
   4   1  18       39.10       47.38      8.51 o 
   5   1  18        4.77        0.58      6.25 o 
   6   1  18        2.98        0.00      6.63 o 
  -6   2  18      123.26      162.25     19.59 o 
  -5   2  18      270.14      338.89     46.99 o 
  -4   2  18      131.25      135.31     17.76 o 
  -3   2  18       81.90       83.52     21.31 o 
  -2   2  18       20.65       38.04     17.13 o 
  -1   2  18       10.31       10.28      9.14 o 
   0   2  18       11.04        0.00      6.12 o 
   1   2  18        4.47        0.00      6.56 o 
   2   2  18       17.18       26.95      7.72 o 
   3   2  18       86.72       76.43     10.84 o 
   4   2  18       96.21       67.25     10.84 o 
   5   2  18       47.83       34.64     13.26 o 
   6   2  18       11.72        3.48      7.01 o 
  -6   3  18        6.83       12.79     11.87 o 
  -5   3  18       33.09       13.47     11.32 o 
  -4   3  18       16.96       17.55     10.90 o 
  -3   3  18       27.70       36.33     11.68 o 
  -2   3  18       43.36       44.86     12.53 o 
  -1   3  18       44.79       37.60      9.02 o 
   0   3  18        9.22        9.89      7.17 o 
   1   3  18       11.21        0.00      8.50 o 
   2   3  18       15.72        8.33      8.36 o 
   3   3  18        2.57       13.64      9.22 o 
   4   3  18        0.75        0.00      6.03 o 
   5   3  18        6.00        5.67      7.77 o 
  -5   4  18       21.05       19.12     17.04 o 
  -4   4  18       41.48       53.79     14.18 o 
  -3   4  18       84.67      169.40     26.91 o 
  -2   4  18      175.09      160.02     25.30 o 
  -1   4  18      196.71      203.48     16.85 o 
   0   4  18      111.39       97.95     13.59 o 
   1   4  18       48.64       45.14     11.63 o 
   2   4  18        8.18        8.29      9.38 o 
   3   4  18        3.47       15.01      9.69 o 
   4   4  18        0.59        0.00      6.95 o 
  -2   5  18       10.55       15.89      8.66 o 
  -1   5  18       29.91       37.29     13.47 o 
   0   5  18       44.32       57.35     14.18 o 
   1   5  18       32.31       40.88     14.14 o 
   2   5  18       28.77       40.58     13.23 o 
  -5   1  19       33.34       22.68     11.43 o 
  -4   1  19       14.79       15.40     10.95 o 
  -3   1  19       31.60       42.23     16.62 o 
  -2   1  19       36.70        5.18     12.98 o 
  -1   1  19       32.53       23.56      9.61 o 
   0   1  19       36.12       32.18     11.08 o 
   1   1  19       15.19        8.65      7.11 o 
   2   1  19        0.35        9.84      7.22 o 
   3   1  19        5.30        5.41      6.21 o 
   4   1  19        3.78        1.94      6.27 o 
   5   1  19        0.25        9.88      8.28 o 
  -5   2  19        0.03        5.17     10.77 o 
  -4   2  19        0.00        0.89     10.29 o 
  -3   2  19        0.01        0.11      9.67 o 
  -2   2  19        0.04        0.00      9.44 o 
  -1   2  19        1.47        0.00     12.00 o 
   0   2  19       10.47       35.48     15.32 o 
   1   2  19       19.59       20.65      8.46 o 
   2   2  19       26.53       14.45      7.86 o 
   3   2  19        7.43       25.83     10.38 o 
   4   2  19        0.41        0.00      6.24 o 
  -4   3  19       48.04       32.24     13.16 o 
  -3   3  19       18.60       26.09     11.91 o 
  -2   3  19        0.52        0.00      9.52 o 
  -1   3  19        2.90       10.16      9.89 o 
   0   3  19        0.28        0.00     18.89 o 
   1   3  19        0.84        0.40      8.07 o 
   2   3  19        0.26        0.77      8.42 o 
   3   3  19        0.33        0.00      7.95 o 
  -2   4  19       18.87       18.73     10.90 o 
  -1   4  19       12.02       28.96     12.08 o 
   0   4  19        7.38        0.00      7.75 o 
   1   4  19        2.20        5.94     12.05 o 
  -2   0  20       27.25       13.96     14.55 o 
  -1   0  20       47.85       24.56     14.59 o 
   0   0  20       87.16      107.10     22.01 o 
   1   0  20       47.84       10.85     13.89 o 
   2   0  20        8.15        0.00     13.79 o 
   3   0  20       18.65       22.32     11.32 o 
  -4   1  20       27.25       21.94     15.57 o 
  -3   1  20       52.75       69.35     19.84 o 
  -2   1  20       30.57       49.09     18.40 o 
  -1   1  20        6.39       28.48     15.25 o 
   0   1  20        9.95        3.25      9.63 o 
   1   1  20       35.58       29.11     16.85 o 
   2   1  20       77.31       71.03     11.25 o 
   3   1  20       61.54       39.88      9.94 o 
  -3   2  20        2.53       11.49     11.26 o 
  -2   2  20        3.15        4.27     13.51 o 
  -1   2  20       57.19       38.91     17.67 o 
   0   2  20       73.47       98.35     22.11 o 
   1   2  20       58.59       80.61     21.13 o 
   2   2  20        0.88        9.74      8.17 o 
                                                 
